# Supplementary material for: ERISNet: deep neural network for Sargassum detection along the coastline of the Mexican Caribbean
Source: PeerJ. 2019 May 1;7:e6842. doi: 10.7717/peerj.6842 (PMC6500371; doi:10.7717/peerj.6842)
Supplement: Dataset S1 — The dataset included 14 different attributes and 4,515 instances, of which 2,306 corresponded to the presence of Sargassum and 2209 without. Dataset was built with the pixel data of each MODIS-band for different dates. [file peerj-07-6842-s001.csv]

rhos_412	rhos_469	rhos_555	rhos_645	rhos_859	rhos_1240	rhos_2130	rhot_412	rhot_469	rhot_555	rhot_645	rhot_859	rhot_1240	rhot_2130	class
0.052152324	0.052924864	0.078956269	0.059047472	0.313017517	0.221179157	0.055592567	0.145012528	0.109764732	0.098670781	0.070266515	0.314117342	0.221699685	0.055710908	sargasso
0.071715146	0.07867194	0.105367005	0.09423589	0.312823981	0.239947498	0.055137292	0.159695879	0.131188303	0.121567607	0.102363482	0.313924432	0.240425318	0.0552558	sargasso
0.093492866	0.10366448	0.130337417	0.125553533	0.298490912	0.258938372	0.109737001	0.176204935	0.152148858	0.14330928	0.131019309	0.299731821	0.259375602	0.109833814	sargasso
0.116701886	0.132209212	0.161379695	0.137303367	0.256019771	0.209399059	0.107257076	0.194005817	0.176303133	0.170476034	0.141800433	0.257692575	0.20994772	0.10735485	sargasso
0.180689469	0.212102711	0.230555534	0.184178293	0.181868449	0.180037439	0.167549506	0.241338328	0.241300106	0.229110837	0.184353724	0.184205711	0.175584272	0.141222164	sargasso
0.198726386	0.239959747	0.244443953	0.165482953	0.162698612	0.164480999	0.15228337	0.254202455	0.263786286	0.240969688	0.167446896	0.165396273	0.160523415	0.128382474	sargasso
0.198726386	0.239959747	0.244443953	0.165482953	0.162698612	0.164480999	0.15228337	0.254202455	0.263786286	0.240969688	0.167446896	0.165396273	0.160523415	0.128382474	sargasso
0.145068794	0.169581518	0.213087574	0.181584254	0.18303977	0.188654929	0.13669683	0.216014653	0.208241642	0.216041714	0.182523653	0.185580149	0.189255968	0.136783913	sargasso
0.136557832	0.161865592	0.205120787	0.173587158	0.168291375	0.154429734	0.120287903	0.209394395	0.201619804	0.208991408	0.17515333	0.171028554	0.155122265	0.120380901	sargasso
0.147212878	0.175906926	0.223769039	0.188709438	0.172622785	0.160727993	0.126777232	0.217729136	0.21369791	0.225498244	0.189088121	0.175303549	0.161403373	0.12686792	sargasso
0.159171313	0.186487645	0.233555555	0.203616127	0.194576964	0.168095484	0.132049158	0.226902798	0.222703189	0.234116763	0.202806711	0.196963936	0.168748885	0.132137716	sargasso
0.091873586	0.108438283	0.160206288	0.13461633	0.251314044	0.204306096	0.106458746	0.174870446	0.156100184	0.169386417	0.139303371	0.253022641	0.204864234	0.106556602	sargasso
0.055430196	0.055181056	0.078064486	0.067773677	0.319323838	0.297210127	0.082648665	0.147036985	0.11136622	0.097757295	0.078140378	0.320328951	0.297565907	0.082755327	sargasso
0.054393757	0.05396641	0.079176895	0.063834295	0.284308136	0.244974151	0.05433194	0.146275356	0.110368229	0.098723747	0.074553646	0.285643846	0.245433703	0.054450233	sargasso
0.053652097	0.053529438	0.075578906	0.054544527	0.332729846	0.290131539	0.059166338	0.145670325	0.109974124	0.095595434	0.066086322	0.333614379	0.290499479	0.059282534	sargasso
0.088717386	0.101355486	0.130888909	0.131427675	0.314704031	0.335426629	0.159892201	0.172023937	0.149850965	0.143594399	0.136291668	0.315742612	0.335716963	0.159970269	sargasso
0.333125681	0.326804161	0.321840584	0.315127552	0.386324137	0.358608067	0.126114294	0.366941422	0.345274389	0.312349141	0.305865467	0.386726111	0.358851254	0.126203433	sargasso
0.094451621	0.086974204	0.096870102	0.080815867	0.310050368	0.277973831	0.058844335	0.175442666	0.137209445	0.11363297	0.089813225	0.311007768	0.278339446	0.058959458	sargasso
0.0477845	0.040838998	0.058205843	0.038011126	0.343834192	0.302179575	0.045486219	0.140271112	0.0988793	0.08020211	0.050863177	0.344442725	0.302490324	0.045606904	sargasso
0.044375189	0.041278232	0.057251971	0.049104437	0.237743258	0.269176215	0.076942086	0.137619346	0.099211134	0.079237916	0.060853727	0.239342868	0.269529164	0.077048972	sargasso
0.04742958	0.047177918	0.064830311	0.061374072	0.239433989	0.272921562	0.076366872	0.139841661	0.104026765	0.085717961	0.071964599	0.24101235	0.273266286	0.076473974	sargasso
0.044543721	0.044565305	0.063689351	0.062022544	0.242481023	0.277912378	0.10077706	0.137714535	0.101882853	0.084739506	0.072551623	0.244022027	0.278246343	0.100873955	sargasso
0.04211358	0.04051787	0.058007799	0.054771632	0.23809953	0.27562359	0.099014357	0.135931671	0.098572731	0.079874299	0.065980017	0.239692077	0.275961846	0.099111967	sargasso
0.036568783	0.03298049	0.051413354	0.038575333	0.287777603	0.282098293	0.066644765	0.131863445	0.092412621	0.074234992	0.051320519	0.288793355	0.282422602	0.06675604	sargasso
0.040334787	0.036101829	0.054742005	0.041253395	0.281288594	0.269113898	0.059295166	0.134634808	0.094969049	0.077083685	0.053744931	0.282375038	0.269466162	0.059409678	sargasso
0.053279459	0.051049944	0.069680348	0.061312273	0.256749749	0.267511338	0.079514176	0.144100711	0.107172467	0.089853294	0.071898006	0.258114159	0.26786676	0.079619855	sargasso
0.042370416	0.038826674	0.057586282	0.047614351	0.27677986	0.277380228	0.075456388	0.136089668	0.097171858	0.079502612	0.059493799	0.277913749	0.277714044	0.075563818	sargasso
0.03998005	0.036022831	0.053670354	0.040380787	0.274044156	0.261211842	0.057020448	0.134357229	0.094894692	0.076160558	0.052952167	0.275208563	0.261581302	0.057135951	sargasso
0.037296064	0.033001605	0.052228764	0.037150849	0.27360785	0.255962044	0.054464307	0.132411718	0.09244214	0.074934393	0.050034475	0.274776906	0.256343365	0.054580964	sargasso
0.035830032	0.031683497	0.050762035	0.036262613	0.282774508	0.264089108	0.054298848	0.131360829	0.091382191	0.073685765	0.049234316	0.283841431	0.26445213	0.054415628	sargasso
0.044725366	0.040296599	0.057677314	0.043840244	0.262633771	0.261324584	0.049474645	0.137879491	0.098414615	0.079596691	0.056087788	0.263928801	0.261693776	0.049593586	sargasso
0.044725366	0.040296599	0.057677314	0.043840244	0.262633771	0.261324584	0.049474645	0.137879491	0.098414615	0.079596691	0.056087788	0.263928801	0.261693776	0.049593586	sargasso
0.052950576	0.049507186	0.066570513	0.055412401	0.268736362	0.274608493	0.081130959	0.143892437	0.105932057	0.087193586	0.066555731	0.269957632	0.274947494	0.081236005	sargasso
0.05901397	0.055362083	0.071177751	0.057585243	0.270904988	0.273159683	0.066687852	0.148369744	0.110738195	0.091142111	0.068524756	0.272101581	0.273501903	0.066799112	sargasso
0.093236946	0.091313705	0.108089447	0.09062162	0.320286244	0.273754537	0.092403047	0.173825994	0.140408382	0.122866973	0.098494805	0.320957333	0.274095386	0.092503354	sargasso
0.086232863	0.084106617	0.103116736	0.088734157	0.322669625	0.31479007	0.107352763	0.16858533	0.134435222	0.118582562	0.096780047	0.323316664	0.315047354	0.107446939	sargasso
0.042285908	0.036361579	0.056587175	0.042380702	0.257078588	0.253250003	0.061416958	0.136065677	0.095186412	0.078655221	0.054762892	0.258434653	0.253636837	0.061530545	sargasso
0.04195914	0.038483255	0.060128558	0.042216182	0.242779344	0.202710256	0.03979012	0.135832161	0.09692318	0.081685424	0.054615088	0.244307354	0.20322369	0.039913427	sargasso
0.04195914	0.038483255	0.060128558	0.042216182	0.242779344	0.202710256	0.03979012	0.135832161	0.09692318	0.081685424	0.054615088	0.244307354	0.20322369	0.039913427	sargasso
0.036702394	0.033199016	0.054975491	0.03679147	0.255740821	0.210879177	0.033397436	0.132048711	0.092653692	0.077296764	0.049719889	0.257113248	0.211371243	0.033523802	sargasso
0.041643325	0.03828134	0.058823474	0.043026518	0.239636272	0.198628485	0.040648315	0.13566722	0.096802488	0.080586672	0.055358309	0.241203696	0.19915323	0.040771335	sargasso
0.045347508	0.042495031	0.062229063	0.045175191	0.229701728	0.187952012	0.041095495	0.138384387	0.100246429	0.083499826	0.057302147	0.231393278	0.188506156	0.041218314	sargasso
0.034656789	0.030467106	0.048253722	0.032520905	0.276903629	0.249314204	0.042592369	0.130537331	0.090417773	0.071548969	0.045857098	0.278028727	0.249709859	0.042714484	sargasso
0.03546137	0.030115323	0.047647916	0.032489076	0.266283065	0.237732902	0.044891953	0.131128326	0.090133362	0.071032777	0.045828898	0.267528892	0.238156319	0.045013022	sargasso
0.033087283	0.027616726	0.043800153	0.028277023	0.302192718	0.274839193	0.041919544	0.129347473	0.088069625	0.067733824	0.042015545	0.303039938	0.275176257	0.042041905	sargasso
0.033087283	0.027616726	0.043800153	0.028277023	0.302192718	0.274839193	0.041919544	0.129347473	0.088069625	0.067733824	0.042015545	0.303039938	0.275176257	0.042041905	sargasso
0.034043234	0.0290877	0.046634696	0.029876634	0.299373358	0.271026492	0.038534205	0.130039424	0.089263514	0.07015036	0.043459501	0.300249755	0.271371812	0.03865812	sargasso
0.039173681	0.034789786	0.054059569	0.037876662	0.27287817	0.256998718	0.043260887	0.133804664	0.09392079	0.076494388	0.050691389	0.274044752	0.257375658	0.043382648	sargasso
0.067244656	0.064640447	0.081232727	0.05865724	0.248152882	0.207372054	0.045366343	0.154490218	0.118389517	0.099766046	0.069498353	0.24961032	0.207872286	0.045487184	sargasso
0.108000129	0.108248822	0.119685821	0.106540196	0.222374439	0.160856783	0.071233727	0.184935227	0.154501721	0.132863224	0.112962537	0.224154562	0.161488414	0.071343064	sargasso
0.043707691	0.0396161	0.060488757	0.042129945	0.247674406	0.214254647	0.049036313	0.137180924	0.097897381	0.082003362	0.054545302	0.249137238	0.214736775	0.049155537	sargasso
0.061892163	0.063649371	0.090984799	0.068931609	0.167641997	0.167280093	0.03980539	0.150575921	0.117603861	0.108148746	0.078813717	0.170176506	0.167892948	0.039928839	sargasso
0.077463657	0.081146993	0.1026811	0.083847903	0.083649181	0.083287805	0.04670272	0.162119865	0.132033601	0.118209258	0.092345007	0.087518528	0.084173299	0.046823021	sargasso
0.074244767	0.077250384	0.099620067	0.079768874	0.115588844	0.092743404	0.045010325	0.15972808	0.12881425	0.1155743	0.088642843	0.118925117	0.093595691	0.045131397	sargasso
0.055960223	0.054964911	0.078749418	0.06207991	0.186862573	0.13226822	0.047817886	0.146187723	0.110463485	0.097637855	0.072600938	0.18912001	0.132988364	0.047937673	sargasso
0.047346249	0.043864328	0.066120416	0.050700981	0.224759504	0.1533764	0.043475322	0.139862314	0.10137862	0.08682128	0.062299654	0.226506889	0.154030621	0.043597106	sargasso
0.048086129	0.045439459	0.069327027	0.061964899	0.181699827	0.150821269	0.032970175	0.140395194	0.102660164	0.089563057	0.072496302	0.184029654	0.151483193	0.033096783	sargasso
0.041975886	0.036860101	0.056696355	0.040180795	0.280360758	0.255416244	0.046599716	0.135908008	0.095648363	0.078754902	0.052780703	0.281436592	0.255795658	0.046720054	sargasso
0.040378489	0.034911718	0.053715512	0.037418656	0.282513022	0.258004248	0.050367083	0.134764045	0.094075955	0.076215759	0.050288115	0.283564538	0.258377701	0.050485738	sargasso
0.038401131	0.032887533	0.051019978	0.03654439	0.277877063	0.280266404	0.051513836	0.133282244	0.092404231	0.073901877	0.04949161	0.278977931	0.28058967	0.051631939	sargasso
0.038188539	0.031922694	0.049774989	0.033034656	0.293823957	0.282139987	0.045158334	0.133136004	0.091624185	0.072842069	0.0463221	0.294749141	0.282459259	0.045279328	sargasso
0.047320779	0.041821674	0.061460502	0.043565806	0.272162467	0.250564426	0.043721773	0.139818192	0.099695757	0.082821824	0.055839084	0.273327947	0.250954688	0.043843411	sargasso
0.057329718	0.052055929	0.068046547	0.04846558	0.295207202	0.277406216	0.053200427	0.14714621	0.108049929	0.088443466	0.060264375	0.296114087	0.277735025	0.053317737	sargasso
0.05814711	0.053734891	0.073843218	0.061133925	0.285469562	0.252370507	0.065362647	0.147762105	0.109434783	0.093410373	0.071732819	0.286482215	0.25275591	0.065474562	sargasso
0.041819103	0.036768377	0.05535448	0.039664414	0.294682235	0.278775841	0.061366029	0.135824397	0.095598325	0.077610627	0.052316871	0.295594931	0.279101819	0.061479799	sargasso
0.041819103	0.036768377	0.05535448	0.039664414	0.294682235	0.278775841	0.061366029	0.135824397	0.095598325	0.077610627	0.052316871	0.295594931	0.279101819	0.061479799	sargasso
0.044017263	0.039606977	0.060589693	0.044668809	0.271802634	0.253498167	0.0493965	0.137443081	0.097920462	0.082085751	0.05684229	0.272969633	0.253881127	0.049515639	sargasso
0.097252391	0.094690725	0.109182648	0.098699734	0.26451993	0.236632064	0.067650467	0.17687647	0.143241927	0.123774111	0.105815075	0.265768796	0.237055197	0.067761473	sargasso
0.097252391	0.094690725	0.109182648	0.098699734	0.26451993	0.236632064	0.067650467	0.17687647	0.143241927	0.123774111	0.105815075	0.265768796	0.237055197	0.067761473	sargasso
0.112459764	0.112335652	0.129505247	0.116704166	0.262687206	0.186443806	0.072278343	0.188356027	0.157946035	0.141320497	0.122195229	0.263957739	0.187000141	0.072387382	sargasso
0.083790407	0.084523916	0.115519539	0.106711388	0.208727166	0.192310616	0.086763985	0.166855544	0.134844586	0.129243344	0.113102086	0.21067819	0.192850381	0.086866781	sargasso
0.047259904	0.041345738	0.060112756	0.043675285	0.275807738	0.255557686	0.056090809	0.139802754	0.099332437	0.081667528	0.055939417	0.27692318	0.255934775	0.056206916	sargasso
0.044633709	0.039366417	0.058795344	0.04068407	0.264117509	0.238566324	0.046644278	0.137885168	0.097721525	0.080543779	0.053236794	0.265367925	0.238984093	0.046764672	sargasso
0.044633709	0.039366417	0.058795344	0.04068407	0.264117509	0.238566324	0.046644278	0.137885168	0.097721525	0.080543779	0.053236794	0.265367925	0.238984093	0.046764672	sargasso
0.043121785	0.038501583	0.057221562	0.040904511	0.283514112	0.267276734	0.049734849	0.136766076	0.097009599	0.079193711	0.053433374	0.284540027	0.267626375	0.04985382	sargasso
0.049721044	0.047019567	0.065949947	0.056542404	0.254959106	0.268954605	0.071784958	0.141610876	0.10397169	0.086655028	0.067577086	0.256315947	0.269300342	0.071894117	sargasso
0.047296401	0.044548556	0.068682104	0.060163509	0.199062362	0.152566925	0.041050795	0.139879555	0.101983562	0.089002378	0.070860535	0.201140597	0.153222591	0.041173831	sargasso
0.157507405	0.152550742	0.138043046	0.135151029	0.13514325	0.146847263	0.137932494	0.22596629	0.194017112	0.150770038	0.140245885	0.138415232	0.143529564	0.116586216	sargasso
0.09454646	0.123282686	0.102082931	0.020997819	0.017076779	0.017053096	0.005183833	0.261123419	0.222632274	0.14408718	0.052246191	0.027951648	0.01877944	0.004371976	sargasso
0.095221646	0.122521058	0.108782008	0.020261435	0.013905252	0.014519539	0.004008777	0.261496663	0.222020417	0.149486691	0.051589783	0.024854016	0.016349865	0.003434804	sargasso
0.095221646	0.122521058	0.108782008	0.020261435	0.013905252	0.014519539	0.004008777	0.261496663	0.222020417	0.149486691	0.051589783	0.024854016	0.016349865	0.003434804	sargasso
0.095221646	0.122521058	0.108782008	0.020261435	0.013905252	0.014519539	0.004008777	0.261496663	0.222020417	0.149486691	0.051589783	0.024854016	0.016349865	0.003434804	sargasso
0.083132088	0.100675561	0.07948079	0.015885063	0.011671845	0.010282163	0.003487911	0.254071146	0.205786765	0.125890523	0.047822986	0.022701109	0.012293146	0.003019027	sargasso
0.049787991	0.044605277	0.023384126	0.012199269	0.009492633	0.007941359	0.00283575	0.233248055	0.163923681	0.080697857	0.044687808	0.020609953	0.010056458	0.002498972	sargasso
0.053525284	0.051718604	0.033732288	0.017965587	0.0155752	0.011111966	0.00562127	0.235315055	0.169039652	0.088943362	0.049667601	0.026515899	0.013089923	0.004719399	sargasso
0.047551695	0.042729661	0.021873178	0.011079729	0.008845306	0.00766858	0.002747996	0.231484368	0.162261188	0.079346992	0.04362857	0.019949462	0.009788986	0.002429102	sargasso
0.05804861	0.06283319	0.051029094	0.033195987	0.042488508	0.027062843	0.015103926	0.237808466	0.177115634	0.102786474	0.062927589	0.052735608	0.028372526	0.012280879	sargasso
0.050151911	0.050634373	0.033798907	0.019698236	0.023421744	0.012579613	0.005792787	0.232760653	0.167927191	0.088847265	0.051095035	0.034135912	0.014489711	0.004856844	sargasso
0.044974726	0.041008029	0.023484532	0.011856834	0.010443874	0.008424771	0.002877607	0.229446679	0.160674348	0.080500945	0.044219784	0.021475613	0.010506938	0.002532498	sargasso
0.051971711	0.066660076	0.069281355	0.018175419	0.01257018	0.011475578	0.003136166	0.233275458	0.179517135	0.117320515	0.049611103	0.02349438	0.013420137	0.002739117	sargasso
0.040605739	0.042438403	0.027535025	0.013156641	0.012922976	0.011994097	0.002568114	0.224940538	0.160497457	0.083153464	0.044982977	0.023755703	0.013901344	0.002286464	sargasso
0.040524624	0.038394265	0.021993311	0.010655857	0.010299574	0.010058309	0.002654866	0.224876955	0.157440349	0.078661308	0.042787768	0.021195956	0.012045306	0.002355751	sargasso
0.040524624	0.038394265	0.021993311	0.010655857	0.010299574	0.010058309	0.002654866	0.224876955	0.157440349	0.078661308	0.042787768	0.021195956	0.012045306	0.002355751	sargasso
0.039994802	0.037306797	0.025129942	0.011744751	0.011469215	0.009901552	0.003043819	0.224262401	0.156413317	0.081099138	0.043679874	0.022313543	0.01189049	0.002666801	sargasso
0.084284045	0.067009449	0.043477993	0.030702021	0.033388529	0.02914484	0.01286855	0.249890819	0.176782489	0.094951712	0.059709199	0.043473814	0.030305695	0.010540944	sargasso
0.077720948	0.063967004	0.044280697	0.035081629	0.041938528	0.038773045	0.016233867	0.242567956	0.172196105	0.094479322	0.062896676	0.051572841	0.039507702	0.01327428	sargasso
0.057787262	0.050055552	0.034881931	0.021897973	0.023099745	0.023013905	0.007458356	0.227378383	0.159961894	0.08599522	0.050792634	0.032999665	0.02434892	0.006229938	sargasso
0.058583811	0.048079904	0.030182114	0.020621154	0.018750286	0.024241291	0.014818631	0.221581757	0.15391086	0.079962403	0.048382454	0.028279504	0.025445966	0.01221822	sargasso
0.062336173	0.052709911	0.033871986	0.02391395	0.022221014	0.021632815	0.012959698	0.224058211	0.157473862	0.082999915	0.051300731	0.031671815	0.022938788	0.010712334	sargasso
0.058607902	0.047221623	0.028318368	0.018489547	0.016872311	0.01797344	0.00754978	0.221341044	0.153065026	0.078336895	0.046439826	0.026424531	0.019417863	0.006330464	sargasso
0.058607902	0.047221623	0.028318368	0.018489547	0.016872311	0.01797344	0.00754978	0.221341044	0.153065026	0.078336895	0.046439826	0.026424531	0.019417863	0.006330464	sargasso
0.058607902	0.047221623	0.028318368	0.018489547	0.016872311	0.01797344	0.00754978	0.221341044	0.153065026	0.078336895	0.046439826	0.026424531	0.019417863	0.006330464	sargasso
0.061258681	0.050512467	0.033577748	0.023154451	0.021518331	0.018517254	0.008940084	0.222919643	0.155470952	0.082604654	0.050537158	0.030951686	0.019938176	0.007458379	sargasso
0.060002498	0.052741047	0.044311963	0.03365808	0.045618583	0.027468653	0.014511947	0.222021222	0.157142609	0.091424316	0.059836429	0.054504562	0.028541887	0.011974461	sargasso
0.075565711	0.063169584	0.043968581	0.03382916	0.033597678	0.027856642	0.019745903	0.232388496	0.165223315	0.091163918	0.060001153	0.04275896	0.028915962	0.016216842	sargasso
0.072230481	0.059642643	0.0382757	0.029322743	0.027636897	0.026144307	0.017719587	0.230174646	0.16250217	0.08647383	0.056005757	0.036932394	0.027270034	0.014574628	sargasso
0.072230481	0.059642643	0.0382757	0.029322743	0.027636897	0.026144307	0.017719587	0.230174646	0.16250217	0.08647383	0.056005757	0.036932394	0.027270034	0.014574628	sargasso
0.080182403	0.065622389	0.043441422	0.032642167	0.030885458	0.030230213	0.022446871	0.235434413	0.167107612	0.090728596	0.058948558	0.04010772	0.031197816	0.018406456	sargasso
0.10458149	0.09172114	0.072273567	0.058353454	0.058261082	0.055718791	0.047434475	0.251585782	0.18721959	0.114479765	0.08174412	0.066866748	0.055699695	0.038660403	sargasso
0.083519734	0.071075827	0.05670296	0.045340128	0.050100449	0.051742569	0.037796479	0.237406075	0.171138301	0.101570331	0.070158027	0.058871917	0.051875081	0.030854508	sargasso
0.101833828	0.08685407	0.067990743	0.050394215	0.050668165	0.045050636	0.031171851	0.249532536	0.183298871	0.110870451	0.074639365	0.059426729	0.045442127	0.025484046	sargasso
0.101833828	0.08685407	0.067990743	0.050394215	0.050668165	0.045050636	0.031171851	0.249532536	0.183298871	0.110870451	0.074639365	0.059426729	0.045442127	0.025484046	sargasso
0.385691285	0.393923104	0.394317925	0.360402107	0.377878994	0.22568886	0.144540906	0.437589496	0.420036972	0.379761219	0.349535227	0.379276901	0.219094589	0.117397644	sargasso
0.369717747	0.3788113	0.378471851	0.38191697	0.391308963	0.459778249	0.25355348	0.427044749	0.408412725	0.366722435	0.368624836	0.392407537	0.444135964	0.205787942	sargasso
0.159760475	0.152338177	0.137135893	0.133654162	0.133343816	0.26933682	0.165712044	0.287930399	0.233800024	0.167857707	0.148476943	0.140244618	0.26105848	0.134569436	sargasso
0.108143389	0.099777617	0.089054137	0.075067244	0.082418725	0.056751166	0.042712927	0.253518969	0.193125725	0.128169537	0.09648522	0.090449713	0.056689918	0.034850627	sargasso
0.108143389	0.099777617	0.089054137	0.075067244	0.082418725	0.056751166	0.042712927	0.253518969	0.193125725	0.128169537	0.09648522	0.090449713	0.056689918	0.034850627	sargasso
0.089600421	0.078336447	0.062817551	0.049502656	0.048938319	0.084406406	0.070208684	0.241221353	0.17658633	0.10654445	0.073812157	0.057721402	0.083277337	0.057149552	sargasso
0.121485628	0.111254886	0.093767941	0.081172921	0.083767623	0.066119075	0.057171404	0.262329519	0.201956302	0.132047236	0.101896591	0.091766872	0.065696239	0.046577439	sargasso
0.143960759	0.133611649	0.115251921	0.113195486	0.115889698	0.113295846	0.102500468	0.277222246	0.219195604	0.149754837	0.13029772	0.123167284	0.111051701	0.083340108	sargasso
0.143960759	0.133611649	0.115251921	0.113195486	0.115889698	0.113295846	0.102500468	0.277222246	0.219195604	0.149754837	0.13029772	0.123167284	0.111051701	0.083340108	sargasso
0.091169775	0.075751521	0.053185135	0.046658952	0.045025948	0.052817352	0.043803252	0.242220834	0.174567491	0.098596044	0.07128562	0.053895313	0.052908473	0.035736732	sargasso
0.070639089	0.060888693	0.046677466	0.037431002	0.035577863	0.074273914	0.05402917	0.22839269	0.162948221	0.093156531	0.063057132	0.044643059	0.073535569	0.04403913	sargasso
0.070639089	0.060888693	0.046677466	0.037431002	0.035577863	0.074273914	0.05402917	0.22839269	0.162948221	0.093156531	0.063057132	0.044643059	0.073535569	0.04403913	sargasso
0.063762039	0.05058407	0.029430158	0.019665187	0.017010028	0.017112669	0.009897602	0.22389096	0.155039862	0.078958541	0.04731055	0.026496228	0.018580165	0.008240242	sargasso
0.066767715	0.052484073	0.030210609	0.020612549	0.018176192	0.015635006	0.008759442	0.225879043	0.156502709	0.079601057	0.048150595	0.027636183	0.017159546	0.007317061	sargasso
0.064171433	0.056915734	0.041670486	0.024254644	0.02174921	0.018395316	0.0101467	0.223932132	0.159761801	0.08897157	0.051335279	0.031112244	0.019810405	0.008443923	sargasso
0.064171433	0.056915734	0.041670486	0.024254644	0.02174921	0.018395316	0.0101467	0.223932132	0.159761801	0.08897157	0.051335279	0.031112244	0.019810405	0.008443923	sargasso
0.071299538	0.060487855	0.041241985	0.027442763	0.023482334	0.023643481	0.014486223	0.228656217	0.162515298	0.088617235	0.054163273	0.032806475	0.024856454	0.011965072	sargasso
0.06868837	0.055280972	0.033727936	0.023269376	0.020110752	0.018706195	0.009893668	0.226918533	0.158494294	0.082420237	0.050460543	0.029510424	0.02010943	0.008238806	sargasso
0.071336128	0.055701151	0.032163426	0.02291213	0.020646544	0.02383771	0.015960494	0.228668958	0.158814847	0.081128851	0.050143093	0.030034095	0.025043342	0.01316158	sargasso
0.083085053	0.068112969	0.04559534	0.030642772	0.029343484	0.018744953	0.011578681	0.23645924	0.168390125	0.092204019	0.057001065	0.038536057	0.020146808	0.009606244	sargasso
0.083085053	0.068112969	0.04559534	0.030642772	0.029343484	0.018744953	0.011578681	0.23645924	0.168390125	0.092204019	0.057001065	0.038536057	0.020146808	0.009606244	sargasso
0.083085053	0.068112969	0.04559534	0.030642772	0.029343484	0.018744953	0.011578681	0.23645924	0.168390125	0.092204019	0.057001065	0.038536057	0.020146808	0.009606244	sargasso
0.085442796	0.071239471	0.049135569	0.042617541	0.04141672	0.05477336	0.046233971	0.237851039	0.170677006	0.095062584	0.06758941	0.050325308	0.054786805	0.037734695	sargasso
0.085442796	0.071239471	0.049135569	0.042617541	0.04141672	0.05477336	0.046233971	0.237851039	0.170677006	0.095062584	0.06758941	0.050325308	0.054786805	0.037734695	sargasso
0.095497683	0.083453193	0.06221268	0.052537877	0.051688433	0.030947996	0.025302535	0.244504362	0.180090457	0.105842009	0.076387942	0.060365736	0.031877998	0.020747244	sargasso
0.095679171	0.091952577	0.080812611	0.067264438	0.067505889	0.052472536	0.044615287	0.244415268	0.186503127	0.1211145	0.08941447	0.075813599	0.052572742	0.036429524	sargasso
0.062714368	0.057436135	0.043387335	0.035457171	0.032669373	0.050801434	0.041752264	0.222515762	0.159847081	0.090237811	0.061187882	0.041755985	0.050966043	0.034105688	sargasso
0.062714368	0.057436135	0.043387335	0.035457171	0.032669373	0.050801434	0.041752264	0.222515762	0.159847081	0.090237811	0.061187882	0.041755985	0.050966043	0.034105688	sargasso
0.102940992	0.105076239	0.105434246	0.087429188	0.090528548	0.052620184	0.042872697	0.24902682	0.196489289	0.141362324	0.107271165	0.098306574	0.052713051	0.035022307	sargasso
0.058348574	0.05320907	0.043121543	0.032658901	0.028332962	0.054601345	0.046827622	0.219389632	0.156422645	0.08994168	0.058659818	0.037499964	0.054618344	0.038234118	sargasso
0.054563262	0.048300941	0.033918884	0.023151001	0.020838054	0.019830514	0.012911788	0.216868907	0.152628437	0.082346767	0.050220788	0.030172387	0.021182353	0.010694617	sargasso
0.054563262	0.048300941	0.033918884	0.023151001	0.020838054	0.019830514	0.012911788	0.216868907	0.152628437	0.082346767	0.050220788	0.030172387	0.021182353	0.010694617	sargasso
0.066878647	0.054716561	0.033300053	0.023817895	0.021593882	0.024453562	0.017077364	0.225047529	0.15758127	0.081835307	0.050812408	0.030911302	0.025628034	0.014077261	sargasso
0.066878647	0.054716561	0.033300053	0.023817895	0.021593882	0.024453562	0.017077364	0.225047529	0.15758127	0.081835307	0.050812408	0.030911302	0.025628034	0.014077261	sargasso
0.059773188	0.054082032	0.040643636	0.026793536	0.023368644	0.024723789	0.016019616	0.220104918	0.156933784	0.087818652	0.053408157	0.032629777	0.025885055	0.013220766	sargasso
0.058860689	0.050554425	0.032262851	0.022867439	0.020566512	0.022975827	0.015472627	0.219493061	0.154205233	0.08090046	0.049922783	0.029890113	0.024204204	0.012776656	sargasso
0.056503899	0.04758741	0.028229745	0.018264512	0.015623425	0.016877666	0.009668045	0.217920318	0.151909396	0.077570513	0.04583646	0.025057208	0.018339915	0.008062275	sargasso
0.061872691	0.049880885	0.028024737	0.018172326	0.015146943	0.01237108	0.008027536	0.221544757	0.15372014	0.077421151	0.045766205	0.024595464	0.014007064	0.00672995	sargasso
0.061872691	0.049880885	0.028024737	0.018172326	0.015146943	0.01237108	0.008027536	0.221544757	0.15372014	0.077421151	0.045766205	0.024595464	0.014007064	0.00672995	sargasso
0.050353266	0.044561956	0.031262144	0.019562032	0.015915245	0.013925259	0.007814595	0.213663802	0.149451688	0.080015317	0.046953838	0.025329862	0.015498464	0.006558003	sargasso
0.054515786	0.046710856	0.02977133	0.018855507	0.015631989	0.013925208	0.007856542	0.216427043	0.151109517	0.078783654	0.046326272	0.025052866	0.015498464	0.006592159	sargasso
0.05561297	0.046837304	0.028624432	0.017934278	0.014845017	0.012954328	0.007183749	0.217152297	0.151204795	0.077836171	0.045508225	0.024283426	0.014564821	0.006045658	sargasso
0.058034241	0.05814857	0.050185181	0.027113495	0.017407279	0.015789149	0.008946301	0.218531623	0.15978539	0.095559485	0.053611759	0.026771771	0.017288065	0.007478927	sargasso
0.209484175	0.196082652	0.177745968	0.169723675	0.164024726	0.148410901	0.09296152	0.339716583	0.28153789	0.20722279	0.183728948	0.171804011	0.144672722	0.073900029	sargasso
0.095322751	0.109529518	0.100606434	0.034622308	0.027961835	0.027330203	0.020007236	0.180983901	0.158792883	0.117811948	0.049361963	0.033425909	0.027656177	0.016586309	sargasso
0.088478655	0.093718261	0.098663576	0.058247253	0.072892807	0.037619423	0.021934859	0.171863735	0.143402562	0.114569716	0.069228239	0.077050924	0.038709674	0.022071408	sargasso
0.088478655	0.093718261	0.098663576	0.058247253	0.072892807	0.037619423	0.021934859	0.171863735	0.143402562	0.114569716	0.069228239	0.077050924	0.038709674	0.022071408	sargasso
0.07542558	0.076110817	0.103543498	0.066940449	0.108261205	0.108761132	0.047304157	0.162322089	0.12902692	0.118710339	0.077035084	0.111768395	0.109572783	0.047428016	sargasso
0.10143894	0.114802331	0.101441666	0.063948087	0.062555544	0.056629922	0.038965303	0.185121775	0.162911221	0.118510157	0.075526007	0.067282937	0.055905242	0.032183822	sargasso
0.066708207	0.056937456	0.032824781	0.022714222	0.018229583	0.015902821	0.011741618	0.161430538	0.117536783	0.061336718	0.038702868	0.023886329	0.016637277	0.009793314	sargasso
0.067130953	0.057873052	0.03401516	0.02310984	0.018868472	0.016153833	0.011393784	0.161765903	0.118305907	0.062346183	0.039067164	0.024516165	0.016879683	0.009505232	sargasso
0.0666814	0.057340272	0.034880258	0.024095152	0.020036526	0.01701992	0.012209237	0.161496177	0.117917165	0.06308049	0.039955389	0.025663156	0.017714866	0.010174012	sargasso
0.067086421	0.057773989	0.036818188	0.025737988	0.021991771	0.018427195	0.013722601	0.161903679	0.118346952	0.064736739	0.04144593	0.027585771	0.019072896	0.01141668	sargasso
0.064578444	0.053054579	0.033316027	0.023083488	0.019203598	0.017089276	0.012637005	0.160187572	0.114644907	0.061816823	0.039074849	0.024855928	0.017782774	0.010523755	sargasso
0.064850762	0.05411071	0.035474297	0.023873832	0.019548777	0.016146261	0.011396884	0.160397395	0.115493059	0.063624151	0.039787199	0.025196858	0.016873594	0.009501803	sargasso
0.069651179	0.06342794	0.043979663	0.025339523	0.020710656	0.018999066	0.013183745	0.163703635	0.122824267	0.070723861	0.041110057	0.026340678	0.019623725	0.010966269	sargasso
0.059741758	0.053204909	0.036009934	0.025748005	0.022331323	0.019559616	0.014661383	0.157356694	0.115106478	0.064232305	0.041559272	0.027959416	0.020168014	0.012169574	sargasso
0.060242601	0.049691953	0.033669285	0.0239558	0.02171592	0.017246649	0.012527249	0.157680988	0.112354495	0.062282838	0.03995961	0.027356593	0.017938735	0.010417412	sargasso
0.058167379	0.051618982	0.03616266	0.02493819	0.022088174	0.019448567	0.01380913	0.156347737	0.113911606	0.064381219	0.04085109	0.02772695	0.020061476	0.011467542	sargasso
0.071078412	0.057830852	0.037598927	0.029022893	0.026135094	0.023314346	0.018115455	0.165050477	0.118746899	0.065569349	0.04448957	0.031686336	0.023786966	0.015002606	sargasso
0.081578784	0.063425124	0.039092965	0.030028637	0.026712371	0.025475953	0.019032788	0.172953561	0.123754114	0.067136243	0.045583613	0.032329593	0.025874948	0.015713068	sargasso
0.055924721	0.042818591	0.023197731	0.014076432	0.0114071	0.009663988	0.004544429	0.156807825	0.108568341	0.054390546	0.031649355	0.017456483	0.010660578	0.003842865	sargasso
0.062992468	0.049571458	0.030232709	0.021115063	0.020988503	0.018076142	0.009811106	0.162340105	0.114426449	0.06052405	0.038096145	0.026900072	0.018766206	0.008121694	sargasso
0.071536966	0.057729635	0.038992863	0.031923123	0.032379378	0.030923668	0.023739269	0.170881182	0.123022087	0.068953469	0.048422549	0.038326006	0.031142106	0.019293461	sargasso
0.069968782	0.055977788	0.036823522	0.028611159	0.027759343	0.026316971	0.019671887	0.17000553	0.121795878	0.067233808	0.045530576	0.033825915	0.026719237	0.016007317	sargasso
0.069968782	0.055977788	0.036823522	0.028611159	0.027759343	0.026316971	0.019671887	0.17000553	0.121795878	0.067233808	0.045530576	0.033825915	0.026719237	0.016007317	sargasso
0.069968782	0.055977788	0.036823522	0.028611159	0.027759343	0.026316971	0.019671887	0.17000553	0.121795878	0.067233808	0.045530576	0.033825915	0.026719237	0.016007317	sargasso
0.073248304	0.057576604	0.036603749	0.027019875	0.025544412	0.023979168	0.018104717	0.172150895	0.12301854	0.067053981	0.044124946	0.031662375	0.02447428	0.014743752	sargasso
0.085425228	0.069071233	0.047523133	0.039942827	0.039143246	0.030736467	0.026481936	0.180125043	0.131816998	0.076001324	0.055544272	0.044947483	0.030963935	0.02149999	sargasso
0.07734891	0.065665551	0.050632775	0.03867035	0.040731151	0.035298079	0.028680922	0.174931705	0.129287377	0.078586929	0.054442678	0.046507958	0.03534475	0.023265904	sargasso
0.07734891	0.065665551	0.050632775	0.03867035	0.040731151	0.035298079	0.028680922	0.174931705	0.129287377	0.078586929	0.054442678	0.046507958	0.03534475	0.023265904	sargasso
0.141573444	0.133263141	0.118797556	0.101059452	0.107469283	0.070126422	0.06705346	0.217008039	0.181035876	0.13443321	0.109564804	0.111704424	0.068791099	0.054202922	sargasso
0.220515266	0.214765966	0.202225417	0.211987048	0.216010377	0.220284164	0.163797811	0.268734545	0.243434414	0.202787071	0.207573518	0.217738554	0.212990925	0.132202521	sargasso
0.070048958	0.052279774	0.030832071	0.022734176	0.020026674	0.052906793	0.036704622	0.170125946	0.119028747	0.062362663	0.040362965	0.026282225	0.052255429	0.029736094	sargasso
0.070048958	0.052279774	0.030832071	0.022734176	0.020026674	0.052906793	0.036704622	0.170125946	0.119028747	0.062362663	0.040362965	0.026282225	0.052255429	0.029736094	sargasso
0.061855175	0.049225844	0.037092477	0.027600441	0.03652234	0.028320214	0.018581077	0.164864272	0.116773859	0.067532018	0.044686947	0.042406172	0.028644742	0.015119235	sargasso
0.060474236	0.047452394	0.029467285	0.020819303	0.019225456	0.019370452	0.013842048	0.164000124	0.115443356	0.061299749	0.038704198	0.025511965	0.020051323	0.011299972	sargasso
0.064043425	0.050729807	0.031306498	0.022407217	0.021028992	0.018722445	0.013097126	0.166333303	0.117950231	0.062806711	0.040107597	0.027274117	0.019429246	0.010699776	sargasso
0.091484599	0.078086689	0.059858475	0.050637759	0.05156913	0.048838276	0.041878667	0.184295431	0.138882518	0.086192109	0.065045759	0.057107855	0.048348796	0.033898409	sargasso
0.091484599	0.078086689	0.059858475	0.050637759	0.05156913	0.048838276	0.041878667	0.184295431	0.138882518	0.086192109	0.065045759	0.057107855	0.048348796	0.033898409	sargasso
0.081197761	0.06481801	0.042964388	0.032667786	0.031915367	0.033850349	0.029541766	0.17755428	0.128726184	0.07235492	0.049172051	0.037909053	0.033956531	0.023955073	sargasso
0.086108379	0.069350205	0.047690369	0.040992294	0.040299647	0.044451278	0.041914564	0.180761412	0.132190391	0.076224945	0.056525677	0.046099462	0.044136595	0.033928458	sargasso
0.079553001	0.062080074	0.039741728	0.030556576	0.029207839	0.02235055	0.018851517	0.176458523	0.126621366	0.069713026	0.047306586	0.035264242	0.022913758	0.01533882	sargasso
0.070767909	0.05806949	0.040540602	0.028512947	0.027533673	0.02852701	0.023946177	0.170814186	0.123635978	0.070408411	0.045526542	0.033638738	0.028845405	0.019439207	sargasso
0.078216538	0.063988894	0.044807952	0.040482432	0.03955574	0.036863361	0.029428557	0.175680995	0.128160402	0.073901899	0.056098405	0.045382436	0.036850352	0.023857208	sargasso
0.071270756	0.054693561	0.033192847	0.024460241	0.022261254	0.024142228	0.020499742	0.171184361	0.121083125	0.064407676	0.04195673	0.028491983	0.024635913	0.016662179	sargasso
0.072248876	0.05626595	0.034952894	0.026457874	0.025146583	0.023388274	0.01944185	0.171765506	0.12224707	0.065830715	0.043711066	0.031307057	0.023911323	0.015810134	sargasso
0.075024456	0.057496734	0.035699565	0.027826231	0.02618923	0.026153037	0.024022887	0.1736366	0.123225994	0.066460744	0.044930313	0.032329287	0.026566958	0.019501455	sargasso
0.061633434	0.048808832	0.031619783	0.02259358	0.020820765	0.020221449	0.015136951	0.164979964	0.116663009	0.063161448	0.040333997	0.027095061	0.020872189	0.012337208	sargasso
0.062039509	0.048025072	0.028987087	0.020177955	0.018259382	0.017921781	0.013217405	0.165235415	0.116058387	0.061004888	0.038200457	0.024593098	0.018664222	0.010791111	sargasso
0.062039509	0.048025072	0.028987087	0.020177955	0.018259382	0.017921781	0.013217405	0.165235415	0.116058387	0.061004888	0.038200457	0.024593098	0.018664222	0.010791111	sargasso
0.064745225	0.049582936	0.029012077	0.020697299	0.018783228	0.017670155	0.01294302	0.166996449	0.117245376	0.061024368	0.038658943	0.025104867	0.018422727	0.010570241	sargasso
0.065727569	0.050915863	0.030846544	0.022364749	0.020295177	0.018100262	0.01317719	0.167635247	0.118263647	0.062526807	0.040132195	0.02658212	0.018835887	0.010759083	sargasso
0.069145076	0.056223296	0.037276313	0.028385554	0.026523627	0.024064284	0.020814376	0.16986154	0.122317962	0.067789458	0.04544891	0.032666158	0.024562549	0.016911639	sargasso
0.069145076	0.056223296	0.037276313	0.028385554	0.026523627	0.024064284	0.020814376	0.16986154	0.122317962	0.067789458	0.04544891	0.032666158	0.024562549	0.016911639	sargasso
0.063950926	0.050344821	0.031675532	0.022836076	0.020293547	0.022194741	0.018345747	0.166460097	0.117821246	0.063205101	0.040548988	0.026580945	0.022767648	0.014923231	sargasso
0.074757174	0.059296627	0.0385831	0.030416865	0.028544951	0.026610326	0.023442226	0.173632607	0.124751084	0.06890329	0.047270231	0.034651663	0.027008321	0.019023072	sargasso
0.081811428	0.064569555	0.042710774	0.032838862	0.031103473	0.025388161	0.023245873	0.178282529	0.12880747	0.072294138	0.04941586	0.037153184	0.025835549	0.018865334	sargasso
0.081811428	0.064569555	0.042710774	0.032838862	0.031103473	0.025388161	0.023245873	0.178282529	0.12880747	0.072294138	0.04941586	0.037153184	0.025835549	0.018865334	sargasso
0.081811428	0.064569555	0.042710774	0.032838862	0.031103473	0.025388161	0.023245873	0.178282529	0.12880747	0.072294138	0.04941586	0.037153184	0.025835549	0.018865334	sargasso
0.092884921	0.076896347	0.056283515	0.045904953	0.045487963	0.052433118	0.051852461	0.185656354	0.138339549	0.083457939	0.060986627	0.051217429	0.051802214	0.041889384	sargasso
0.092884921	0.076896347	0.056283515	0.045904953	0.045487963	0.052433118	0.051852461	0.185656354	0.138339549	0.083457939	0.060986627	0.051217429	0.051802214	0.041889384	sargasso
0.089591227	0.071906962	0.049098257	0.039746627	0.038125746	0.039213128	0.03755096	0.183495194	0.13452214	0.077578112	0.055550069	0.044026524	0.039110329	0.030376112	sargasso
0.089591227	0.071906962	0.049098257	0.039746627	0.038125746	0.039213128	0.03755096	0.183495194	0.13452214	0.077578112	0.055550069	0.044026524	0.039110329	0.030376112	sargasso
0.079557672	0.06534823	0.045705821	0.037992783	0.037061531	0.031126613	0.029134259	0.177070349	0.129612789	0.07485453	0.054033201	0.042999532	0.031347584	0.023592245	sargasso
0.090130821	0.074120075	0.053133301	0.042298526	0.041161772	0.037195496	0.037205037	0.183970943	0.136312813	0.080930784	0.057834495	0.047004685	0.037174046	0.030088248	sargasso
0.090130821	0.074120075	0.053133301	0.042298526	0.041161772	0.037195496	0.037205037	0.183970943	0.136312813	0.080930784	0.057834495	0.047004685	0.037174046	0.030088248	sargasso
0.091066234	0.07319437	0.050758522	0.039481368	0.037611883	0.047181174	0.046178274	0.184573352	0.135601595	0.078987621	0.055348009	0.043537594	0.046760678	0.037310697	sargasso
0.091066234	0.07319437	0.050758522	0.039481368	0.037611883	0.047181174	0.046178274	0.184573352	0.135601595	0.078987621	0.055348009	0.043537594	0.046760678	0.037310697	sargasso
0.076231278	0.062548541	0.044371881	0.034007009	0.032881852	0.032665472	0.029922979	0.175018057	0.127572536	0.073815852	0.050548151	0.038930334	0.032826144	0.024219863	sargasso
0.082545988	0.067051396	0.046909574	0.035586648	0.033927068	0.05080229	0.048185673	0.179135144	0.131009951	0.075891808	0.051943015	0.039951567	0.050236978	0.038914062	sargasso
0.104796596	0.089334548	0.069296002	0.06022273	0.060107678	0.061074093	0.061120786	0.193705544	0.148060352	0.094215028	0.073693641	0.065525115	0.060098179	0.049320579	sargasso
0.092482612	0.077229455	0.05681086	0.049201306	0.048619177	0.056800298	0.055866908	0.185611665	0.138778284	0.083987832	0.063957758	0.054301169	0.055995096	0.0450949	sargasso
0.061539054	0.048977859	0.032146826	0.02234536	0.019301105	0.023139667	0.019499015	0.165610656	0.117350243	0.063893527	0.04030285	0.025683837	0.023684466	0.015828438	sargasso
0.064583659	0.049260568	0.029756555	0.020757208	0.01775915	0.01739304	0.013383185	0.167587698	0.117561921	0.061938778	0.038901616	0.024178034	0.018168435	0.01090964	sargasso
0.064583659	0.049260568	0.029756555	0.020757208	0.01775915	0.01739304	0.013383185	0.167587698	0.117561921	0.061938778	0.038901616	0.024178034	0.018168435	0.01090964	sargasso
0.070071287	0.053464577	0.031510759	0.022517649	0.019969946	0.017213341	0.014402208	0.171157628	0.120766476	0.063371927	0.040454809	0.026337298	0.017996058	0.01172944	sargasso
0.070071287	0.053464577	0.031510759	0.022517649	0.019969946	0.017213341	0.014402208	0.171157628	0.120766476	0.063371927	0.040454809	0.026337298	0.017996058	0.01172944	sargasso
0.07436724	0.056276988	0.033836652	0.024360158	0.022120956	0.018541116	0.01577325	0.173956022	0.122912474	0.065274231	0.04208139	0.028438492	0.019270798	0.012832454	sargasso
0.07436724	0.056276988	0.033836652	0.024360158	0.022120956	0.018541116	0.01577325	0.173956022	0.122912474	0.065274231	0.04208139	0.028438492	0.019270798	0.012832454	sargasso
0.069695957	0.055081226	0.03577558	0.0253164	0.022392817	0.020978106	0.01781496	0.17104356	0.122110106	0.066918984	0.042962711	0.028718827	0.021612177	0.014470086	sargasso
0.071541801	0.052025199	0.026006635	0.019090449	0.015942853	0.015567131	0.015000029	0.163733467	0.112945847	0.055312227	0.035265934	0.021567931	0.016309097	0.012525759	sargasso
0.112102672	0.132392287	0.179528028	0.173871309	0.409608394	0.426580817	0.194509953	0.238182604	0.206801832	0.199300438	0.182259575	0.412044317	0.427238792	0.194643915	sargasso
0.158894196	0.186979532	0.232014209	0.245195955	0.373959631	0.380842149	0.266982257	0.273370415	0.252572834	0.244895428	0.247435868	0.376698226	0.381565243	0.267092437	sargasso
0.158969611	0.187777936	0.230292335	0.241700694	0.357047439	0.374678969	0.266654372	0.273397952	0.253229201	0.24338536	0.244227573	0.359942853	0.375411749	0.266764581	sargasso
0.158969611	0.187777936	0.230292335	0.241700694	0.357047439	0.374678969	0.266654372	0.273397952	0.253229201	0.24338536	0.244227573	0.359942853	0.375411749	0.266764581	sargasso
0.101625353	0.120669588	0.167257383	0.167230472	0.347391516	0.28758058	0.141067564	0.230645671	0.197226182	0.1887483	0.176238671	0.350400507	0.288485736	0.141222015	sargasso
0.048766345	0.053250059	0.083416775	0.036578104	0.02634402	0.043006983	0.010274211	0.19213526	0.142049208	0.116935149	0.05807716	0.034131598	0.04468305	0.01048817	sargasso
0.048187692	0.050024491	0.078752376	0.0541225	0.18883647	0.093547709	0.019847615	0.191563532	0.139327601	0.112922847	0.073841676	0.193808004	0.095028274	0.020056523	sargasso
0.048613653	0.049139313	0.077448554	0.057257418	0.240333885	0.208747566	0.045003306	0.191720203	0.138507202	0.111771271	0.076641552	0.24457866	0.20985347	0.045199733	sargasso
0.045959186	0.045731179	0.072075672	0.048308354	0.119816311	0.080314815	0.021474034	0.189768344	0.135723338	0.107193179	0.068576455	0.12587145	0.081841916	0.021681834	sargasso
0.051948447	0.054152895	0.090059645	0.075798281	0.314841628	0.268521607	0.06278263	0.193955839	0.142458782	0.122463122	0.093334697	0.318183094	0.26946947	0.062970422	sargasso
0.046424109	0.047081936	0.08187177	0.066412687	0.252753586	0.244066298	0.049370214	0.190241337	0.136909395	0.115572549	0.084914647	0.256836116	0.245076463	0.049564697	sargasso
0.080453567	0.088344812	0.13025488	0.11829304	0.380803615	0.357442021	0.140249282	0.21434924	0.170117438	0.156749457	0.131713703	0.383474827	0.358202547	0.140403137	sargasso
0.049322989	0.051081415	0.089784168	0.06188754	0.419320226	0.398190439	0.088537857	0.190751895	0.139099181	0.121885546	0.080583215	0.421655864	0.398880482	0.088712119	sargasso
0.052893687	0.056575947	0.098410673	0.072616003	0.407316387	0.399683028	0.101301491	0.193214014	0.143483609	0.129220545	0.090247303	0.409740865	0.400369853	0.101470016	sargasso
0.052893687	0.056575947	0.098410673	0.072616003	0.407316387	0.399683028	0.101301491	0.193214014	0.143483609	0.129220545	0.090247303	0.409740865	0.400369853	0.101470016	sargasso
0.049338631	0.051740427	0.093368649	0.062063579	0.439814448	0.39968586	0.083838753	0.19066675	0.139569134	0.124929883	0.080730058	0.442002207	0.400373459	0.084014907	sargasso
0.052857481	0.053505141	0.089720502	0.06114338	0.423592895	0.387688935	0.087456167	0.191039205	0.139551193	0.121235333	0.079558045	0.42585668	0.388381809	0.087627433	sargasso
0.040189896	0.041066032	0.082652144	0.049051061	0.44205597	0.409117669	0.071568109	0.179323748	0.127769515	0.114531919	0.068243168	0.44415015	0.409767717	0.071742587	sargasso
0.069340259	0.082326062	0.129869297	0.11169824	0.436297446	0.425490409	0.146456644	0.19927913	0.160685435	0.154787108	0.124835253	0.438399494	0.42611292	0.146598607	sargasso
0.052166324	0.059121337	0.099236287	0.08696042	0.365490764	0.405723751	0.115260467	0.181704074	0.138370603	0.127103761	0.101654857	0.367987484	0.406341553	0.115407631	sargasso
0.052548196	0.060441982	0.099018067	0.096072525	0.338108629	0.40726316	0.159437716	0.18195039	0.139437541	0.126904875	0.109946035	0.340836406	0.407879084	0.159568548	sargasso
0.046013027	0.051439893	0.094185196	0.079031311	0.387290388	0.419430137	0.13334693	0.1770702	0.131985053	0.122720204	0.094428577	0.389617831	0.42003274	0.133487135	sargasso
0.048451982	0.05581731	0.096281245	0.086234115	0.356739819	0.402106822	0.157571211	0.178778321	0.135531157	0.124504581	0.100968197	0.359303474	0.402727902	0.157702535	sargasso
0.043682184	0.048549071	0.092373811	0.070750102	0.396681577	0.403645933	0.129374728	0.175220445	0.129521906	0.121123418	0.086880565	0.398937851	0.404265165	0.129516244	sargasso
0.044190735	0.049984511	0.093341231	0.074763253	0.385622859	0.408153325	0.115879044	0.175577953	0.130692065	0.121953055	0.090525798	0.387958467	0.408767194	0.116025671	sargasso
0.049835619	0.055958707	0.094990894	0.081475772	0.363831431	0.407828927	0.119888395	0.179683641	0.135570362	0.123358883	0.096620806	0.366333187	0.408442616	0.120033391	sargasso
0.054561961	0.061825063	0.099410273	0.090500772	0.34695223	0.404568046	0.149321884	0.183167502	0.140401036	0.127169237	0.104831785	0.349593878	0.405185342	0.149455965	sargasso
0.047201406	0.05245309	0.092829473	0.077615984	0.37213251	0.404751301	0.149623275	0.177690089	0.132651672	0.121480837	0.093102887	0.374567121	0.405368268	0.149757206	sargasso
0.044404835	0.050350465	0.090323865	0.077867761	0.356504619	0.407169789	0.127858013	0.175599352	0.130904794	0.119312488	0.093328349	0.359064341	0.407783836	0.127999902	sargasso
0.039301906	0.043994281	0.088686265	0.065361433	0.433115304	0.419626892	0.123203553	0.171825439	0.125669852	0.117898166	0.081959173	0.43513	0.420227349	0.123347186	sargasso
0.042764038	0.050499909	0.093695968	0.081679337	0.38620314	0.420183927	0.129846931	0.174365297	0.131013468	0.122219786	0.096794255	0.388531387	0.420784146	0.129988045	sargasso
0.04395679	0.051160559	0.093554899	0.081260398	0.383988351	0.422679096	0.131510824	0.175135151	0.131485373	0.122068964	0.096397087	0.386330068	0.423276126	0.131651178	sargasso
0.039139856	0.043611072	0.088451602	0.065920033	0.440626591	0.426268607	0.132013038	0.17154336	0.125248298	0.117655694	0.082443379	0.442597032	0.426861972	0.132153153	sargasso
0.036195263	0.039416365	0.085136272	0.055453181	0.467120767	0.436230779	0.086717315	0.169361845	0.121794298	0.114793763	0.072935849	0.468951374	0.436814547	0.086875059	sargasso
0.039904241	0.043586958	0.089495979	0.060746089	0.473241538	0.440332651	0.090366468	0.172102123	0.125225127	0.118554674	0.077742353	0.475042462	0.440912634	0.090522744	sargasso
0.038194876	0.041923046	0.088046461	0.059450243	0.490202874	0.448865592	0.094249934	0.170845613	0.123860218	0.117305405	0.076566242	0.491928667	0.449438184	0.094404668	sargasso
0.040642172	0.04466394	0.090381205	0.066435538	0.458330303	0.439017475	0.094376653	0.172563672	0.126056716	0.119296513	0.082898356	0.460201234	0.439597815	0.094531193	sargasso
0.037993278	0.042380277	0.089670688	0.060672525	0.448414594	0.439972103	0.094268911	0.170591161	0.124167301	0.118678354	0.077660061	0.450336903	0.44055146	0.094423473	sargasso
0.038361043	0.042908378	0.088383093	0.061710335	0.440471888	0.430597931	0.09460362	0.17086491	0.12460316	0.117568009	0.078602985	0.442437857	0.431185812	0.094758064	sargasso
0.041324981	0.047476418	0.091406345	0.068305179	0.428341627	0.427009284	0.101465628	0.17305465	0.128362998	0.120176747	0.084595114	0.430378199	0.427600533	0.101617314	sargasso
0.045698572	0.052573137	0.097454101	0.075717442	0.417415977	0.425803959	0.109858841	0.176251799	0.132538214	0.12539269	0.091330312	0.419522196	0.426396728	0.110007189	sargasso
0.04528759	0.051206574	0.094772294	0.073096417	0.423878133	0.425328016	0.110662147	0.175932869	0.13140206	0.123072065	0.088944361	0.425943345	0.425921202	0.110810168	sargasso
0.043844152	0.04918154	0.093890943	0.069258846	0.437099427	0.426760167	0.102119423	0.174766064	0.129668951	0.122285374	0.085440777	0.439083487	0.427351326	0.10227064	sargasso
0.039567027	0.044862598	0.090531684	0.064786561	0.431429535	0.423757792	0.099475488	0.171583161	0.12609835	0.119379021	0.081372589	0.433446407	0.424351841	0.099627726	sargasso
0.039567027	0.044862598	0.090531684	0.064786561	0.431429535	0.423757792	0.099475488	0.171583161	0.12609835	0.119379021	0.081372589	0.433446407	0.424351841	0.099627726	sargasso
0.037412368	0.041333776	0.086704299	0.057243023	0.467667073	0.43606618	0.089588679	0.1698789	0.123121709	0.116046458	0.074502885	0.469486654	0.436647743	0.089744724	sargasso
0.03554441	0.038473856	0.083207361	0.052416291	0.487013847	0.441630393	0.085907765	0.16848883	0.120763429	0.113027208	0.070118733	0.488745928	0.442206889	0.086065285	sargasso
0.036921371	0.040006809	0.084551044	0.054965984	0.475238264	0.443350911	0.083431527	0.169491827	0.122014947	0.11418201	0.072431229	0.477021635	0.443925858	0.083590031	sargasso
0.038343035	0.042601116	0.087678552	0.062283918	0.439581841	0.429440558	0.090023719	0.170543969	0.124149948	0.116880089	0.079077743	0.441547096	0.430028021	0.090179555	sargasso
0.037965111	0.043542381	0.089176506	0.062618084	0.452128917	0.430465758	0.088885978	0.170271531	0.124928348	0.118173964	0.079382204	0.454024971	0.431052089	0.089042276	sargasso
0.037175786	0.042332925	0.087826885	0.060897026	0.451705277	0.420361638	0.08995682	0.169689685	0.123934031	0.117009252	0.077818662	0.453603029	0.420957863	0.090112671	sargasso
0.051073793	0.056986198	0.10165485	0.07956285	0.431028575	0.413006842	0.090451755	0.179950044	0.135995239	0.128950819	0.094787188	0.433044285	0.413611144	0.09060739	sargasso
0.04620887	0.052628987	0.097236961	0.075552657	0.404185981	0.401223749	0.099043325	0.176351234	0.132403731	0.125133708	0.091139756	0.406371385	0.401840985	0.099195533	sargasso
0.04262206	0.048898701	0.095024794	0.070548818	0.424720198	0.410778612	0.098708749	0.173701942	0.129331544	0.123223498	0.086589776	0.426772803	0.411385089	0.098861091	sargasso
0.050042994	0.057431169	0.102262191	0.084439628	0.407493711	0.414005041	0.113454789	0.179076627	0.136292398	0.129447773	0.099210188	0.409654468	0.414607525	0.1136012	sargasso
0.047168065	0.053666025	0.099227749	0.078456879	0.405340314	0.39006418	0.106630042	0.176953807	0.13318938	0.126826033	0.093766034	0.407515079	0.390694141	0.106779099	sargasso
0.04171373	0.047868125	0.09440092	0.069458462	0.429449707	0.424986005	0.10525842	0.172895268	0.128394902	0.122648463	0.085577875	0.431470573	0.425576895	0.105407998	sargasso
0.051208165	0.057673398	0.104845069	0.079147734	0.439358681	0.4304066	0.106287412	0.179830343	0.136420742	0.131653115	0.0943771	0.441320032	0.430991709	0.106436446	sargasso
0.048684105	0.054239176	0.101354308	0.076867692	0.44054082	0.435822874	0.101737946	0.177939087	0.133572668	0.128628001	0.09229935	0.442495078	0.436402917	0.101888739	sargasso
0.048956361	0.054924667	0.096654683	0.081638478	0.368469954	0.383160114	0.115243778	0.178057536	0.134084374	0.124543935	0.096629128	0.370906711	0.383797258	0.115389191	sargasso
0.04247649	0.04776923	0.09356539	0.066847518	0.443144798	0.435643375	0.096411727	0.17322959	0.128164306	0.12186598	0.083169758	0.445082009	0.436222911	0.096564464	sargasso
0.041320391	0.046476915	0.092737906	0.06672442	0.44141826	0.436924249	0.097950436	0.172357619	0.127088666	0.121146217	0.083055049	0.44336471	0.437502503	0.09810254	sargasso
0.049305495	0.05587168	0.100192629	0.082977034	0.40212965	0.426063746	0.115359917	0.178181842	0.134779245	0.127566412	0.097827718	0.404316455	0.426651627	0.115505099	sargasso
0.045077842	0.050719757	0.095556416	0.074346945	0.407619298	0.42653951	0.11372117	0.175028801	0.130514622	0.123552352	0.089970492	0.40976885	0.427126825	0.113866955	sargasso
0.043524787	0.049737375	0.096509181	0.070691861	0.425258756	0.424932986	0.108060762	0.173841536	0.129679814	0.124368988	0.08664158	0.427297831	0.425522149	0.108208701	sargasso
0.044390153	0.04851215	0.086510465	0.069599092	0.294906735	0.295664549	0.09885671	0.174422532	0.128630906	0.115719125	0.085639372	0.29799512	0.296439081	0.099008173	sargasso
0.044079442	0.049216755	0.096158586	0.066758111	0.416197002	0.391861945	0.090363108	0.174173281	0.129199371	0.124046288	0.083052963	0.418289423	0.392486662	0.090517931	sargasso
0.044797637	0.05037877	0.096997797	0.068461992	0.435984194	0.423730254	0.095345631	0.174682811	0.13014318	0.124765262	0.084598556	0.437956959	0.424319774	0.095498435	sargasso
0.050184041	0.056236368	0.098235644	0.077065833	0.36891228	0.38008675	0.094000898	0.178600326	0.134928733	0.125815988	0.092414282	0.371335775	0.380725473	0.094154112	sargasso
0.051944476	0.059635013	0.101321183	0.081854984	0.353766173	0.400838822	0.116093569	0.179883003	0.137722239	0.128477603	0.096769743	0.356310308	0.401452035	0.116238125	sargasso
0.04717876	0.059066709	0.10996367	0.085099258	0.262513131	0.325528502	0.084531747	0.176332086	0.137243629	0.135955691	0.099721804	0.265937805	0.326248288	0.084688738	sargasso
0.044064008	0.052264541	0.101044521	0.073088177	0.3728306	0.365347892	0.086337239	0.17400381	0.131611139	0.128227755	0.08878544	0.375221938	0.366006166	0.086493462	sargasso
0.046033755	0.052460771	0.099813655	0.0706461	0.438373536	0.423519433	0.102118246	0.175453469	0.1317669	0.127160087	0.086562395	0.440328658	0.424108177	0.102268167	sargasso
0.048409265	0.058829524	0.105615698	0.083739892	0.29143998	0.269603461	0.06052094	0.177153558	0.136988506	0.132166564	0.098470613	0.294553667	0.270427585	0.060687792	sargasso
0.050195981	0.057169292	0.101370081	0.079458781	0.367008746	0.394516736	0.113911763	0.178456962	0.135601342	0.128485456	0.09456902	0.369441688	0.395136297	0.114056967	sargasso
0.049382906	0.05718996	0.102447577	0.077760428	0.383090556	0.404540211	0.104985602	0.177842587	0.135611519	0.129414499	0.093021251	0.385400921	0.405148119	0.105134249	sargasso
0.062361449	0.082807191	0.128344357	0.104986377	0.136594966	0.169093192	0.054490626	0.187406585	0.156803265	0.151851118	0.117821515	0.141643286	0.170160905	0.054659862	sargasso
0.085460626	0.066778921	0.040550616	0.033642761	0.030660938	0.020992169	0.021458857	0.226795211	0.15927054	0.084033377	0.057354696	0.03898263	0.022184055	0.017876284	sargasso
0.043617852	0.04970799	0.084632568	0.066807494	0.377785295	0.286688179	0.050513085	0.176524103	0.13137053	0.114887856	0.083550625	0.380178332	0.28749463	0.050688662	sargasso
0.125177801	0.155098602	0.199707046	0.214297116	0.366327107	0.38608095	0.23357223	0.237493441	0.219219118	0.214862302	0.218393773	0.36880818	0.386718154	0.233679652	sargasso
0.149570063	0.178532809	0.216301993	0.225439087	0.342820078	0.361967176	0.268121123	0.256002933	0.239034355	0.229398504	0.228637367	0.345496923	0.362637281	0.268218517	sargasso
0.116928637	0.143577531	0.184232876	0.189013213	0.36852932	0.341810435	0.171412542	0.231599897	0.209718078	0.2014222	0.195206508	0.371023059	0.342517972	0.171540603	sargasso
0.084542617	0.105160132	0.143033862	0.134531558	0.257766336	0.164798751	0.085448399	0.207231417	0.177497789	0.165505201	0.145299196	0.261350542	0.165911317	0.085609421	sargasso
0.074320436	0.090636179	0.105923995	0.053161524	0.071589448	0.023234678	0.01394702	0.199750915	0.165499598	0.133388132	0.071247742	0.077865288	0.024833295	0.01414018	sargasso
0.06649778	0.083612613	0.114810824	0.09247461	0.166600853	0.116806865	0.061682161	0.193823859	0.159600243	0.141040727	0.106947176	0.171366975	0.118067987	0.061853401	sargasso
0.041457385	0.057983913	0.092024833	0.04312535	0.028172927	0.0194679	0.008239016	0.175215304	0.13835533	0.121336065	0.062114824	0.035215102	0.021078384	0.008434545	sargasso
0.042946789	0.053916756	0.084780864	0.050461028	0.05853124	0.087475993	0.031425335	0.176190645	0.134932861	0.115064263	0.068744749	0.065015897	0.088832811	0.031609781	sargasso
0.044115294	0.058205355	0.094912186	0.047434129	0.027522452	0.029673738	0.024405072	0.177122504	0.138507113	0.123813346	0.066012919	0.034573872	0.031243622	0.024592882	sargasso
0.038262222	0.044254377	0.073863201	0.047106437	0.14650996	0.071220219	0.017312698	0.172759607	0.127005413	0.10568466	0.065707862	0.151560917	0.072634503	0.017503716	sargasso
0.051105313	0.059144605	0.099495299	0.093030699	0.322984219	0.279278934	0.076966055	0.181627184	0.138863176	0.127600968	0.107341714	0.325844049	0.280097425	0.07712955	sargasso
0.042674281	0.049410056	0.085406952	0.067896709	0.375165641	0.367920846	0.100488871	0.174646169	0.130357578	0.115253739	0.084370337	0.377554566	0.368578017	0.100641616	sargasso
0.091460817	0.112153247	0.154324278	0.157605872	0.385404259	0.345888555	0.138921961	0.210973233	0.182427973	0.174993724	0.16624178	0.387712955	0.346578866	0.139059842	sargasso
0.036730774	0.040809304	0.073705979	0.056382842	0.369510829	0.371856272	0.092126958	0.170165271	0.123224713	0.105147257	0.073894642	0.371941388	0.372507066	0.092282936	sargasso
0.053547088	0.063725866	0.103818387	0.089617722	0.377548039	0.393701732	0.140063182	0.182351008	0.141944438	0.131060258	0.104083359	0.379907548	0.39432168	0.140200227	sargasso
0.081156187	0.098802857	0.144007191	0.148598209	0.393558383	0.39501363	0.228036121	0.200919122	0.169796243	0.165449798	0.157711163	0.395739377	0.395617813	0.228141367	sargasso
0.030834075	0.034134455	0.067999922	0.046783209	0.372578502	0.36487928	0.078574367	0.160940945	0.114577204	0.098889932	0.064416006	0.374836683	0.365504205	0.078728989	sargasso
0.093139857	0.113170542	0.152136445	0.149813607	0.361339331	0.378613412	0.151580989	0.206152663	0.179441974	0.171634808	0.158363074	0.363638073	0.379209518	0.151705995	sargasso
0.113479607	0.11609406	0.138496011	0.144356281	0.337356567	0.394809455	0.164082304	0.217095718	0.17900224	0.15861249	0.152813911	0.339687288	0.39535135	0.164196908	sargasso
0.073784269	0.076836325	0.099832937	0.104135238	0.296850592	0.393788487	0.169052616	0.186767191	0.145955831	0.124825634	0.11587359	0.29953447	0.394331127	0.169165537	sargasso
0.061131448	0.061770596	0.087300807	0.086537786	0.322475076	0.403202236	0.155553758	0.177087486	0.133298784	0.113885231	0.099736944	0.324923515	0.403733969	0.155670971	sargasso
0.080839865	0.080065452	0.107227273	0.100426987	0.334693074	0.366115659	0.137385562	0.191901088	0.148521379	0.131210163	0.112443462	0.337035716	0.366689026	0.137508929	sargasso
0.054936703	0.053714726	0.081455059	0.073821932	0.348585427	0.406086624	0.111709394	0.17229265	0.126509085	0.108766891	0.088085502	0.350815356	0.406614572	0.111841932	sargasso
0.066247642	0.06781318	0.095042273	0.092139542	0.331630915	0.393035829	0.130086154	0.180768818	0.138223663	0.120568752	0.104838401	0.333995432	0.39357686	0.130211949	sargasso
0.061118908	0.060385365	0.084807664	0.081687994	0.314160585	0.393586993	0.129015401	0.176821128	0.1319803	0.111645445	0.095260441	0.316671252	0.394126713	0.12914148	sargasso
0.056826878	0.057149477	0.081661649	0.081538469	0.301763862	0.381481588	0.131566048	0.173570991	0.129273742	0.108906031	0.095120184	0.304384917	0.38203454	0.131691188	sargasso
0.060282994	0.061824366	0.085224457	0.085847564	0.294631273	0.383122832	0.13941668	0.176146448	0.133149669	0.111994252	0.099059112	0.297317326	0.383673519	0.139539018	sargasso
0.049022388	0.048618484	0.078651287	0.065371186	0.35147047	0.382035851	0.104816273	0.167826742	0.122257456	0.106329329	0.080361605	0.353680104	0.382589966	0.104951359	sargasso
0.05298344	0.053842437	0.084292971	0.073564604	0.345882714	0.378062129	0.105644323	0.170772493	0.12658003	0.11122226	0.087845102	0.348134249	0.378620595	0.105779059	sargasso
0.050931264	0.051566776	0.080051057	0.069464639	0.328809887	0.371827722	0.114719212	0.169231385	0.12468864	0.10753689	0.084097393	0.331198692	0.372393399	0.114850558	sargasso
0.05210489	0.051835623	0.079028703	0.067855299	0.312305808	0.36209923	0.11792215	0.170000553	0.124840409	0.106617928	0.082609683	0.314833194	0.362676501	0.118052185	sargasso
0.049502168	0.048929762	0.076493323	0.065220982	0.34099254	0.373370767	0.112746507	0.168025658	0.122412883	0.104410291	0.080199286	0.34327668	0.373933464	0.112878434	sargasso
0.052206513	0.049497265	0.074879549	0.060552124	0.368541956	0.388576657	0.09770456	0.169903859	0.122787714	0.102967188	0.075911656	0.370612651	0.389120609	0.097841896	sargasso
0.051066674	0.04738275	0.071351692	0.055166218	0.371215254	0.378407747	0.082009375	0.169027716	0.121019624	0.099900663	0.070991397	0.373265624	0.378962994	0.082152769	sargasso
0.051764809	0.048053723	0.072643608	0.055939734	0.378418952	0.379214853	0.082432993	0.169532642	0.121564418	0.101015776	0.071694471	0.380417883	0.379768848	0.082576193	sargasso
0.053600989	0.049586948	0.072534412	0.056824211	0.356384307	0.384208262	0.085876405	0.170911774	0.12283805	0.100921333	0.072502069	0.358540058	0.384756148	0.086018264	sargasso
0.101457156	0.099730432	0.110843301	0.10190586	0.293437272	0.334852397	0.088558279	0.207196161	0.164762586	0.134250656	0.113737985	0.29612565	0.335464865	0.088699088	sargasso
0.352554321	0.372709423	0.386425287	0.371868134	0.471690148	0.381149352	0.16416429	0.410647392	0.404401898	0.380282789	0.364336282	0.473195463	0.3817029	0.164278239	sargasso
0.388745308	0.416196346	0.443280667	0.421318203	0.516800642	0.437589586	0.198675662	0.441809893	0.44438231	0.432412922	0.410911858	0.51815623	0.438088357	0.198778674	sargasso
0.173772439	0.177884459	0.20120129	0.211918011	0.422699898	0.527387261	0.240978241	0.263582379	0.231430084	0.213728607	0.215113118	0.424430907	0.527846217	0.241069198	sargasso
0.071855411	0.06670364	0.092024997	0.083912522	0.337399215	0.403676629	0.133354396	0.184765026	0.137144417	0.11788705	0.097278073	0.339707285	0.404204518	0.133478716	sargasso
0.062662207	0.06086456	0.084058002	0.079237595	0.337284327	0.389035136	0.118052408	0.177700147	0.13219732	0.110924065	0.092981845	0.339589715	0.389577776	0.118182056	sargasso
0.056239523	0.05496157	0.07799042	0.070774943	0.32740736	0.38306576	0.106062338	0.172735319	0.127200797	0.105615631	0.085223176	0.329789132	0.383614033	0.10619624	sargasso
0.065128505	0.064061403	0.087510012	0.08244551	0.335283816	0.374401093	0.114823155	0.179337293	0.134718165	0.113861613	0.095882818	0.337596983	0.374958724	0.114953689	sargasso
0.053697679	0.051578831	0.075746737	0.065761141	0.332041293	0.376915067	0.100361764	0.170697927	0.124307342	0.103631362	0.080621243	0.334379494	0.377469391	0.100497633	sargasso
0.053674679	0.052208703	0.076142699	0.06671343	0.325523645	0.370394409	0.097184896	0.170663133	0.124819584	0.10396985	0.081488565	0.327914745	0.370956242	0.09732195	sargasso
0.064348117	0.064696372	0.087878786	0.076119401	0.322312713	0.363770276	0.104456633	0.178679675	0.135203838	0.114162721	0.090084657	0.32472989	0.364340156	0.104590915	sargasso
0.055356033	0.055099349	0.079060189	0.07269676	0.330305368	0.360419005	0.115641028	0.171883896	0.127195567	0.106491007	0.086950749	0.332653821	0.360992938	0.115771115	sargasso
0.055990551	0.05607637	0.08054091	0.069049947	0.335071951	0.352481723	0.102098569	0.172533572	0.128118277	0.107831858	0.083647028	0.337392092	0.35306856	0.102233954	sargasso
0.053368118	0.054213643	0.080757715	0.071314789	0.324350238	0.356052041	0.108517505	0.170555666	0.126564413	0.108017735	0.085715972	0.326758295	0.356633782	0.108650453	sargasso
0.045366481	0.044048756	0.072832987	0.062619507	0.230890289	0.202696532	0.049087748	0.164520994	0.1181027	0.101126716	0.077764139	0.23422192	0.203566	0.04924418	sargasso
0.047625665	0.047228277	0.074301526	0.065334812	0.216246694	0.141421288	0.038037021	0.166203439	0.120734073	0.102398239	0.080243245	0.219746903	0.142452553	0.038198136	sargasso
0.054562896	0.056902304	0.085255638	0.075638466	0.285891801	0.228493199	0.069760486	0.171392411	0.1287622	0.111908413	0.089659527	0.28864333	0.229301974	0.069908381	sargasso
0.050019179	0.051350225	0.078877829	0.068636671	0.308626145	0.347843587	0.10316506	0.167877331	0.124079086	0.1063371	0.083241977	0.311162233	0.348434538	0.103299774	sargasso
0.050700914	0.052555438	0.077762179	0.07143116	0.302385211	0.354371041	0.106960446	0.168265864	0.125001594	0.105333216	0.085777342	0.304972768	0.354952008	0.107093565	sargasso
0.052297276	0.053953324	0.076592714	0.075187892	0.287958562	0.359214723	0.11728017	0.169449747	0.126154929	0.104313545	0.08921016	0.290679961	0.359788924	0.117409468	sargasso
0.05454883	0.056732006	0.077705286	0.078312062	0.276121587	0.356855333	0.117932096	0.171034649	0.128397852	0.105249494	0.092051677	0.278954685	0.357431859	0.118060999	sargasso
0.049940463	0.051456757	0.07409884	0.071922265	0.29146257	0.35675329	0.115739718	0.167538449	0.123987943	0.102107733	0.086201862	0.294144988	0.357329577	0.115869381	sargasso
0.048724327	0.04969037	0.074130848	0.06787321	0.312949151	0.366693676	0.114284746	0.166534334	0.12246155	0.102109171	0.082486138	0.315431774	0.367256433	0.114414811	sargasso
0.04909398	0.051377159	0.073803619	0.07123287	0.296612173	0.356360734	0.112125933	0.166774765	0.123839185	0.101814479	0.085551545	0.299241066	0.356936485	0.11225675	sargasso
0.054393627	0.05696011	0.080793723	0.074171357	0.310364902	0.340018779	0.115026146	0.170921564	0.128589511	0.107938349	0.088267893	0.312879324	0.340619564	0.115156144	sargasso
0.064554065	0.066601872	0.089278668	0.081327826	0.317759186	0.353533655	0.103841685	0.178480133	0.136565477	0.115289643	0.094800904	0.320205361	0.35411483	0.103975713	sargasso
0.045620881	0.04671789	0.071154974	0.062242176	0.312926531	0.35411644	0.092534274	0.164231062	0.120007239	0.099537663	0.077346623	0.315413326	0.354696482	0.092672572	sargasso
0.047092695	0.049139593	0.074864283	0.065901928	0.311185867	0.347345829	0.09901458	0.16532892	0.122014828	0.102755412	0.08068987	0.313686937	0.347934812	0.099150382	sargasso
0.047395062	0.048818517	0.073232621	0.065611824	0.308490872	0.350047886	0.101023197	0.165452942	0.121682405	0.101309933	0.080408856	0.311012298	0.35063237	0.101158105	sargasso
0.04830239	0.050067071	0.075641438	0.066729546	0.315462142	0.351365924	0.099824838	0.166108489	0.122703716	0.10339395	0.081426494	0.317920625	0.351948321	0.099960156	sargasso
0.04376385	0.046021827	0.07119365	0.063586019	0.31426996	0.350355327	0.100477859	0.162580475	0.119262531	0.099495977	0.078533567	0.316733867	0.350938022	0.100612767	sargasso
0.04490361	0.047080144	0.074882776	0.062868625	0.318838954	0.354038924	0.09438815	0.163373172	0.120102324	0.102681398	0.077868775	0.321260273	0.354615927	0.094525263	sargasso
0.046375677	0.049670551	0.075300977	0.070987329	0.296082914	0.351819426	0.103642687	0.164443269	0.122232579	0.103035003	0.085284494	0.298706323	0.352399111	0.103776254	sargasso
0.044024006	0.047096889	0.073762789	0.066631041	0.299718112	0.345742434	0.102981694	0.162664413	0.120084092	0.10169407	0.08129897	0.302306563	0.346330196	0.103115477	sargasso
0.043156512	0.04552874	0.071931586	0.060425475	0.318606555	0.344768137	0.093488134	0.161992908	0.118768498	0.100098073	0.075624965	0.321025521	0.345356882	0.093625501	sargasso
0.041710615	0.043750484	0.072419643	0.058325712	0.33300969	0.34196642	0.091736563	0.160895869	0.117283575	0.100516833	0.073704399	0.335306585	0.342558831	0.09187457	sargasso
0.040912103	0.042028666	0.070028268	0.054139365	0.331725717	0.342775911	0.082376949	0.160182536	0.115781277	0.098408572	0.06986323	0.334029496	0.343366355	0.082518436	sargasso
0.040716302	0.042430252	0.071101904	0.055047479	0.332417011	0.340665758	0.08158385	0.160020709	0.116104402	0.099335462	0.07068985	0.334713757	0.341258913	0.08172562	sargasso
0.042891271	0.046054527	0.074778266	0.061765343	0.321104079	0.334458977	0.094390161	0.161798984	0.119207181	0.102575079	0.076852128	0.323504448	0.335063189	0.0945272	sargasso
0.05826911	0.066526167	0.099613816	0.084194072	0.253681719	0.28128615	0.075610645	0.173101828	0.136093959	0.124116041	0.097328939	0.25671494	0.281976432	0.075754642	sargasso
0.056036595	0.043351628	0.019114461	0.012725187	0.009964249	0.008591012	0.009584676	0.194557995	0.132472053	0.062128227	0.036365479	0.017898826	0.010115298	0.008320427	sargasso
0.113394231	0.147094458	0.113015525	0.035304274	0.032725982	0.031203268	0.02749577	0.207327619	0.19790867	0.13348639	0.051901322	0.038580719	0.031800929	0.023828989	sargasso
0.131391689	0.174662352	0.160400838	0.044820502	0.034938581	0.033510856	0.028949281	0.22006768	0.220143542	0.173976302	0.060512725	0.040743895	0.034046147	0.025079066	sargasso
0.087975077	0.103623226	0.124434076	0.084311984	0.129230678	0.043500129	0.031660046	0.186034098	0.161142275	0.142783329	0.095772281	0.133305803	0.044713695	0.031808235	sargasso
0.119929694	0.153990149	0.17149286	0.099686258	0.107643023	0.043570746	0.037378673	0.211891934	0.203419447	0.18347685	0.110320844	0.112127431	0.043846209	0.032338794	sargasso
0.065896481	0.072413474	0.056213744	0.036134847	0.034631602	0.033251163	0.028836761	0.173264995	0.137387723	0.084890597	0.052651498	0.040449999	0.033794817	0.0249821	sargasso
0.059247531	0.057386026	0.03944486	0.032645855	0.030768534	0.028291389	0.025925398	0.168828309	0.125422239	0.070646398	0.049539745	0.036675449	0.028966986	0.022473989	sargasso
0.061370973	0.06084197	0.040249255	0.032779478	0.030863168	0.028404154	0.026040807	0.170282245	0.12817888	0.071314052	0.049649823	0.036764618	0.029075883	0.022572996	sargasso
0.060128361	0.058765013	0.04023039	0.033148482	0.031015996	0.02899755	0.025922913	0.169263512	0.126413703	0.071258955	0.049963173	0.036907226	0.029651858	0.022470338	sargasso
0.061963942	0.060109526	0.043571323	0.036278699	0.034287721	0.032645911	0.02978928	0.170413688	0.127397001	0.074066959	0.052776929	0.04011004	0.033203237	0.025798755	sargasso
0.058988456	0.057090033	0.040812831	0.034583658	0.032594979	0.034695454	0.031399045	0.168249264	0.124929979	0.071697339	0.051232867	0.038446207	0.035199061	0.027184367	sargasso
0.058082562	0.055840947	0.040901016	0.034226011	0.032444846	0.03275492	0.028982218	0.167474046	0.12383689	0.071734443	0.050886918	0.038291447	0.033306699	0.02510188	sargasso
0.058086753	0.058852173	0.043968722	0.036012627	0.034400266	0.032034151	0.028703533	0.167328849	0.12618126	0.074315399	0.052484687	0.040202834	0.032601506	0.024858909	sargasso
0.068390585	0.064424269	0.047322925	0.04198483	0.040580381	0.037884172	0.034493648	0.174192339	0.130360395	0.077031016	0.057822019	0.046241198	0.038291115	0.029838972	sargasso
0.069165356	0.064833999	0.047706373	0.042209953	0.040608343	0.037583862	0.034796935	0.174721166	0.130675182	0.07735119	0.058022063	0.046267141	0.037998252	0.030100036	sargasso
0.069636002	0.065227166	0.047683783	0.042218193	0.040850177	0.037656132	0.034718066	0.174989596	0.130949527	0.07731083	0.058017977	0.046500672	0.038067643	0.030031759	sargasso
0.070036486	0.065704919	0.047984567	0.04247696	0.040944673	0.038396485	0.034905117	0.175074741	0.131207138	0.077507138	0.058219463	0.046582166	0.038785826	0.030191559	sargasso
0.077936731	0.073030427	0.055060714	0.050008897	0.048665538	0.045382977	0.041754562	0.179310665	0.136233717	0.083141074	0.064829789	0.054086018	0.045568421	0.036073137	sargasso
0.293922156	0.282404363	0.264120013	0.257549971	0.259586245	0.306700647	0.264619589	0.332589209	0.304919213	0.261633486	0.253055096	0.261094123	0.299997687	0.227743074	sargasso
0.088064857	0.08731515	0.072249852	0.068309642	0.067879766	0.064265884	0.059812311	0.183816567	0.146051794	0.097031198	0.081002913	0.072802663	0.063908331	0.051558875	sargasso
0.111400031	0.108961865	0.094431415	0.091612175	0.092607751	0.087720312	0.082200155	0.197204441	0.161457524	0.115038484	0.101632625	0.096893489	0.086650051	0.070633583	sargasso
0.111040376	0.10852886	0.093619779	0.090969838	0.091976821	0.087640457	0.082230888	0.19692266	0.161091417	0.114336714	0.101045609	0.096272811	0.086572334	0.070660852	sargasso
0.110470049	0.107160322	0.091896109	0.089566737	0.090162933	0.086320281	0.079885051	0.196487725	0.159965649	0.112853095	0.099767044	0.094490536	0.085287675	0.068649389	sargasso
0.108771928	0.104541399	0.09029679	0.085406668	0.085873723	0.081547737	0.074321784	0.195221215	0.157811627	0.111467935	0.095979162	0.090276547	0.080642693	0.063875593	sargasso
0.14535813	0.142085567	0.127237663	0.122368775	0.124855712	0.103111155	0.096562572	0.22143206	0.188228682	0.143099353	0.129554793	0.128549114	0.101624057	0.082950681	sargasso
0.177783012	0.176269159	0.163394332	0.164039955	0.168704331	0.132035553	0.127378851	0.244669572	0.215928599	0.174063087	0.167410865	0.171600506	0.129768133	0.109381773	sargasso
0.137195468	0.134996429	0.120605722	0.114436217	0.116131954	0.122136526	0.113578737	0.215509892	0.182438508	0.137398377	0.122336805	0.119980142	0.120134532	0.097541817	sargasso
0.11340487	0.108059697	0.092049144	0.090705141	0.090061449	0.115453959	0.107555501	0.198427811	0.160590082	0.112934761	0.100774489	0.094382145	0.113632448	0.092377372	sargasso
0.16808112	0.167009756	0.154720828	0.158344522	0.162469417	0.13960892	0.140264004	0.237562329	0.208327264	0.166588247	0.162211254	0.165470704	0.137133837	0.120425612	sargasso
0.117246047	0.112916559	0.097154304	0.094251461	0.094700634	0.098398037	0.092271499	0.201084912	0.164465114	0.117278047	0.103980519	0.098931901	0.097035386	0.079267487	sargasso
0.117845051	0.113582902	0.098978378	0.096178785	0.097312391	0.0935148	0.08666715	0.201488703	0.16498892	0.118833058	0.105727673	0.101494908	0.092283897	0.074461892	sargasso
0.118297279	0.114390261	0.099000454	0.09412659	0.095171764	0.094761357	0.087347202	0.201789767	0.165628761	0.118845478	0.103859849	0.099391989	0.093496747	0.075045645	sargasso
0.120519325	0.117758118	0.102773927	0.098444991	0.100045383	0.095048979	0.087835677	0.203334138	0.168327317	0.122061774	0.107774444	0.104174353	0.093775287	0.075461745	sargasso
0.117684484	0.115945011	0.101182349	0.097971328	0.098780088	0.097129799	0.090968989	0.201456517	0.166956156	0.120744921	0.107369073	0.102940239	0.09580145	0.078147635	sargasso
0.115415722	0.113616534	0.09930405	0.096676476	0.097377121	0.093127407	0.087595612	0.199780554	0.165037751	0.119122609	0.106185593	0.10156028	0.091907054	0.075256184	sargasso
0.113743126	0.111857131	0.097323351	0.094257362	0.094850153	0.091441326	0.085931204	0.198560968	0.163598895	0.117420696	0.103985019	0.099078223	0.090266488	0.073829532	sargasso
0.115794018	0.113761343	0.099092081	0.096295841	0.097166479	0.093378507	0.087175198	0.199957773	0.165095344	0.118913002	0.105824649	0.10134849	0.09214998	0.074894063	sargasso
0.115125909	0.112758659	0.097580351	0.094895117	0.095256887	0.092748545	0.086260445	0.199457213	0.164269045	0.117612444	0.10454911	0.099472523	0.091537066	0.074110538	sargasso
0.106341489	0.101072356	0.085433654	0.082668781	0.081787311	0.086811557	0.079455405	0.193134665	0.154781684	0.107202627	0.093438186	0.086246505	0.085760273	0.068275064	sargasso
0.117830269	0.113344215	0.096623607	0.091011748	0.090531163	0.084539458	0.077602535	0.201348796	0.164713651	0.116779678	0.1010141	0.094830282	0.08354941	0.066686518	sargasso
0.145335555	0.142622009	0.127352208	0.118707746	0.119367793	0.120116018	0.112786613	0.221051633	0.188432381	0.143092394	0.126172826	0.123141915	0.118165851	0.096861839	sargasso
0.143734545	0.140822232	0.124639399	0.12067081	0.120707043	0.137999028	0.127867416	0.219880775	0.186959133	0.140762657	0.127952963	0.124455683	0.135566249	0.109796211	sargasso
0.493080735	0.506907344	0.499390483	0.501728058	0.500933528	0.365513146	0.234881103	0.470500112	0.483767718	0.461760879	0.474158347	0.497779429	0.356941551	0.201571643	sargasso
0.168597087	0.16537641	0.149177298	0.134402096	0.135757074	0.105625726	0.090401538	0.237800673	0.20691973	0.161804035	0.140441105	0.139236972	0.104066357	0.077659704	sargasso
0.15981777	0.160514086	0.147117719	0.13959977	0.136611089	0.234619513	0.157889158	0.231462866	0.202951595	0.160028145	0.145156786	0.14007327	0.229578093	0.135538086	sargasso
0.125603691	0.120835662	0.107447073	0.101138242	0.099809319	0.137128353	0.126717716	0.206899405	0.170770839	0.126041293	0.110209152	0.103938527	0.134716719	0.108799927	sargasso
0.105498672	0.101560511	0.088472694	0.083908357	0.081994109	0.093882717	0.084944449	0.192394242	0.155090794	0.109763771	0.094541647	0.086442336	0.092637695	0.072976418	sargasso
0.12462128	0.121523678	0.106972285	0.104293317	0.10396149	0.080511793	0.072020128	0.206079066	0.171254739	0.125599831	0.113056622	0.108009137	0.07962779	0.061893862	sargasso
0.118031695	0.116553932	0.101730436	0.098668918	0.098366886	0.095817231	0.088941827	0.201333418	0.167213395	0.121104643	0.107943937	0.102515154	0.094519943	0.076405816	sargasso
0.115907989	0.11503993	0.100960456	0.097967654	0.098427564	0.095817305	0.089734688	0.199786648	0.165971041	0.120438173	0.10730315	0.102573507	0.094519943	0.077086285	sargasso
0.112865545	0.11204607	0.098553576	0.095925413	0.096437432	0.09501151	0.089091681	0.197581589	0.163529515	0.118369967	0.1054442	0.100618348	0.093735844	0.076535419	sargasso
0.11110948	0.111287065	0.097889327	0.095007986	0.095955491	0.094748072	0.089197412	0.196302637	0.162901729	0.11779546	0.104607806	0.100144155	0.093479566	0.076627083	sargasso
0.109849624	0.110461079	0.096880212	0.093905695	0.095119886	0.09404666	0.087418094	0.195328146	0.162186831	0.116909131	0.103594318	0.099319927	0.092795707	0.075098813	sargasso
0.108114645	0.109228157	0.095337063	0.092639305	0.093207166	0.088623352	0.085036092	0.194283202	0.161314085	0.115647592	0.102476433	0.097452581	0.087521605	0.073057719	sargasso
0.109247893	0.110887125	0.097935401	0.095056184	0.095640682	0.091218419	0.086845964	0.195021659	0.162611395	0.117849894	0.104659483	0.099837877	0.090045206	0.074607417	sargasso
0.111845091	0.113178827	0.100433566	0.097606115	0.098191425	0.09256801	0.087749697	0.196834609	0.164437294	0.119973645	0.106967241	0.102339536	0.091357023	0.075379454	sargasso
0.110564582	0.112559371	0.099539742	0.09727896	0.097858213	0.094282173	0.089630872	0.19589442	0.163921222	0.119201899	0.106666751	0.102011241	0.093024924	0.076993547	sargasso
0.109417185	0.110411949	0.096990965	0.094407395	0.094949082	0.091462843	0.086985514	0.195022121	0.162149429	0.117004648	0.104050405	0.09915249	0.090281561	0.074726172	sargasso
0.109959297	0.111278355	0.098094694	0.095278792	0.095864177	0.093507819	0.08868295	0.195386752	0.162835985	0.117941469	0.104837187	0.100049525	0.092270054	0.076178245	sargasso
0.109172121	0.110098474	0.096877545	0.094467215	0.094855323	0.091823608	0.087020382	0.194798246	0.161864474	0.116892092	0.104096174	0.099057786	0.090631276	0.074753143	sargasso
0.108927876	0.110721096	0.097970828	0.095238827	0.0957717	0.092953213	0.087735146	0.194574386	0.16233781	0.117812715	0.104788467	0.099954799	0.09172903	0.075363077	sargasso
0.109332003	0.110276937	0.097116195	0.094797298	0.095119357	0.092953272	0.087658986	0.194840148	0.161962718	0.117073886	0.10438367	0.099313132	0.09172903	0.075298302	sargasso
0.114876054	0.115209334	0.102061152	0.09772639	0.098228514	0.094002627	0.08836554	0.198721781	0.16590105	0.12128035	0.107029237	0.10236083	0.092748679	0.075902663	sargasso
0.108980253	0.109842286	0.097027577	0.094101384	0.094398551	0.09345495	0.087350473	0.194466949	0.161533147	0.116959885	0.103730544	0.098598845	0.092214406	0.075028352	sargasso
0.113561057	0.114748932	0.101947971	0.098319434	0.099114746	0.094619408	0.088853583	0.197730422	0.165496647	0.121167779	0.107559256	0.103228241	0.093347445	0.076318108	sargasso
0.116335548	0.115915745	0.102030918	0.099146992	0.099146791	0.100586057	0.095725223	0.199673653	0.166413456	0.121225595	0.108304024	0.10325741	0.099152714	0.082211144	sargasso
0.117941506	0.117886394	0.104196377	0.100127347	0.100269303	0.092124969	0.086357772	0.200798765	0.167993531	0.123070888	0.109189376	0.104357965	0.090919025	0.074175723	sargasso
0.134357154	0.135462329	0.121525645	0.116913207	0.116766497	0.099802941	0.119695358	0.212684959	0.182312265	0.137945518	0.124456458	0.120561346	0.098390579	0.102757193	sargasso
0.135128319	0.134962529	0.120647453	0.119810551	0.118926466	0.12383981	0.120440297	0.213215962	0.181893557	0.137187436	0.127085164	0.122680895	0.121777594	0.103397228	sargasso
0.127321064	0.126321256	0.111917019	0.106780477	0.105232023	0.110621773	0.106051482	0.207571283	0.174859866	0.129695699	0.115240104	0.109232932	0.108915441	0.091056794	sargasso
0.158261329	0.158539787	0.145153224	0.145993352	0.146179214	0.132541969	0.126740769	0.229720831	0.200950757	0.158148155	0.150856107	0.149433687	0.13024278	0.108795546	sargasso
0.113025852	0.112468578	0.098315403	0.095034584	0.094426543	0.097081862	0.091627456	0.197276175	0.1636035	0.118034326	0.104562752	0.098621562	0.095741615	0.078691453	sargasso
0.150977492	0.150062755	0.135551065	0.132851914	0.133136511	0.094476715	0.08912801	0.224455506	0.194053352	0.149913162	0.138912082	0.13662605	0.093206957	0.07654953	sargasso
0.203722373	0.207539126	0.196283415	0.198497131	0.197999299	0.183712766	0.168551669	0.262182623	0.2405788	0.201893777	0.198529229	0.200304374	0.180028111	0.144640654	sargasso
0.172510728	0.174289778	0.164129347	0.166924924	0.165214121	0.227020711	0.188024983	0.239763021	0.213604227	0.174343973	0.169840485	0.168112993	0.222162247	0.161329553	sargasso
0.128012434	0.126336738	0.11216633	0.109375305	0.107891321	0.10105148	0.095123231	0.207850665	0.17473492	0.129843459	0.117561504	0.111832455	0.099601015	0.081684202	sargasso
0.116839848	0.116056412	0.103200115	0.099025704	0.099305443	0.099397734	0.092963621	0.199824154	0.166392624	0.122160487	0.108157486	0.103401862	0.097992085	0.079833761	sargasso
0.164109647	0.165993705	0.153018519	0.149116188	0.149120152	0.131061062	0.123450257	0.233747512	0.20688501	0.164830446	0.153663769	0.152312204	0.12879853	0.105965935	sargasso
0.065009788	0.053985026	0.030849069	0.025351379	0.023364574	0.021176338	0.019150104	0.175537392	0.124312371	0.064104505	0.043358803	0.029544538	0.022063542	0.016633436	sargasso
0.198205143	0.19069925	0.20728457	0.175552696	0.409582794	0.388339639	0.125514001	0.366301477	0.299319893	0.237938315	0.192241803	0.414002478	0.389594287	0.125800818	sargasso
0.242931187	0.250037938	0.277667254	0.27755934	0.420894653	0.410536498	0.188396007	0.39682126	0.345464498	0.294842243	0.281075835	0.425114602	0.411713243	0.188643456	sargasso
0.242931187	0.250037938	0.277667254	0.27755934	0.420894653	0.410536498	0.188396007	0.39682126	0.345464498	0.294842243	0.281075835	0.425114602	0.411713243	0.188643456	sargasso
0.242931187	0.250037938	0.277667254	0.27755934	0.420894653	0.410536498	0.188396007	0.39682126	0.345464498	0.294842243	0.281075835	0.425114602	0.411713243	0.188643456	sargasso
0.208166137	0.208386824	0.231356457	0.228433862	0.39076966	0.386749655	0.197560728	0.372957259	0.312933147	0.257302493	0.238177896	0.395516336	0.388008416	0.197802663	sargasso
0.192062229	0.19142592	0.21273002	0.209535792	0.358328968	0.310026646	0.161171839	0.362852842	0.300391853	0.242510736	0.221850261	0.36371544	0.311589539	0.161437482	sargasso
0.192062229	0.19142592	0.21273002	0.209535792	0.358328968	0.310026646	0.161171839	0.362852842	0.300391853	0.242510736	0.221850261	0.36371544	0.311589539	0.161437482	sargasso
0.230180696	0.234263822	0.261543036	0.257857919	0.43365413	0.423954666	0.222918049	0.388063818	0.333121181	0.281760544	0.263861984	0.43766126	0.425087154	0.223145336	sargasso
0.23978889	0.240789086	0.267072022	0.263685852	0.454468608	0.451296598	0.241134748	0.394664615	0.338221312	0.286249369	0.26895237	0.458132684	0.452341288	0.241351753	sargasso
0.23978889	0.240789086	0.267072022	0.263685852	0.454468608	0.451296598	0.241134748	0.394664615	0.338221312	0.286249369	0.26895237	0.458132684	0.452341288	0.241351753	sargasso
0.234191552	0.231329754	0.252695739	0.249809712	0.452020168	0.416298598	0.200833306	0.390745491	0.33077988	0.274569005	0.25682193	0.455719113	0.417454988	0.201073289	sargasso
0.232708693	0.230882481	0.250028163	0.235491544	0.430240363	0.446234465	0.227324396	0.389271677	0.330100805	0.272323579	0.244292945	0.434287816	0.447291315	0.227548152	sargasso
0.143089965	0.12218073	0.134174481	0.105209522	0.398098052	0.393268287	0.12406633	0.327352852	0.245455429	0.17888397	0.13108775	0.402641326	0.394485652	0.12434978	sargasso
0.143089965	0.12218073	0.134174481	0.105209522	0.398098052	0.393268287	0.12406633	0.327352852	0.245455429	0.17888397	0.13108775	0.402641326	0.394485652	0.12434978	sargasso
0.143089965	0.12218073	0.134174481	0.105209522	0.398098052	0.393268287	0.12406633	0.327352852	0.245455429	0.17888397	0.13108775	0.402641326	0.394485652	0.12434978	sargasso
0.125726655	0.10153532	0.110373802	0.085071132	0.405564904	0.394393146	0.118812881	0.315531194	0.229579896	0.159856603	0.113665283	0.409972757	0.39560473	0.119098924	sargasso
0.074024081	0.060720023	0.081544459	0.057435233	0.373004645	0.355010092	0.071167298	0.278574198	0.196571693	0.135976687	0.089248337	0.377871066	0.356331289	0.071478143	sargasso
0.071356982	0.058994401	0.080565482	0.058797166	0.37075758	0.357099086	0.07138443	0.27323094	0.192600116	0.134051889	0.08971861	0.375532597	0.358378857	0.071687631	sargasso
0.07478828	0.062882639	0.085366279	0.062848471	0.354447812	0.340436071	0.074270345	0.272921056	0.193636358	0.137092054	0.092735529	0.359411657	0.341749638	0.074566327	sargasso
0.078942366	0.072809599	0.097204223	0.086041115	0.308263212	0.287298292	0.077984273	0.268598944	0.196026981	0.144565463	0.111673452	0.313767403	0.288731992	0.07826364	sargasso
0.078942366	0.072809599	0.097204223	0.086041115	0.308263212	0.287298292	0.077984273	0.268598944	0.196026981	0.144565463	0.111673452	0.313767403	0.288731992	0.07826364	sargasso
0.096591502	0.095236734	0.121908031	0.115274072	0.314917654	0.31831333	0.103982635	0.280278206	0.213133827	0.164529786	0.137193024	0.32029894	0.319634348	0.104245916	sargasso
0.166119456	0.17201075	0.200092182	0.210791245	0.414121598	0.405166209	0.185718745	0.327141583	0.272501111	0.228238359	0.221071258	0.41788289	0.406207502	0.185934752	sargasso
0.090661898	0.086757064	0.112109505	0.106286556	0.365368038	0.374838233	0.150910586	0.275878727	0.206306934	0.156463712	0.129264161	0.369886577	0.375971407	0.151145846	sargasso
0.090661898	0.086757064	0.112109505	0.106286556	0.365368038	0.374838233	0.150910586	0.275878727	0.206306934	0.156463712	0.129264161	0.369886577	0.375971407	0.151145846	sargasso
0.090661898	0.086757064	0.112109505	0.106286556	0.365368038	0.374838233	0.150910586	0.275878727	0.206306934	0.156463712	0.129264161	0.369886577	0.375971407	0.151145846	sargasso
0.07240317	0.065333128	0.091674402	0.074144855	0.353739321	0.368742555	0.093269102	0.263672292	0.189898074	0.139922217	0.101193674	0.358445555	0.369894207	0.093537994	sargasso
0.072428949	0.066185273	0.092631035	0.08018256	0.331370533	0.367345005	0.100804567	0.263671517	0.190536588	0.140690684	0.106457397	0.336450696	0.36850071	0.101068892	sargasso
0.072428949	0.066185273	0.092631035	0.08018256	0.331370533	0.367345005	0.100804567	0.263671517	0.190536588	0.140690684	0.106457397	0.336450696	0.36850071	0.101068892	sargasso
0.076740727	0.071671247	0.098539524	0.082139768	0.344424754	0.357987702	0.100441694	0.266476303	0.194683164	0.145448089	0.108154252	0.349280298	0.359172076	0.100706115	sargasso
0.0760694	0.069777608	0.096590772	0.0780164	0.365014106	0.367578328	0.098223656	0.26597029	0.193195105	0.143853366	0.104546286	0.369529843	0.368731946	0.098489322	sargasso
0.076574348	0.069553316	0.094534129	0.080802128	0.332407266	0.351432234	0.101395592	0.265857339	0.192696646	0.142052636	0.10689576	0.337446123	0.352633208	0.101658493	sargasso
0.076574348	0.069553316	0.094534129	0.080802128	0.332407266	0.351432234	0.101395592	0.265857339	0.192696646	0.142052636	0.10689576	0.337446123	0.352633208	0.101658493	sargasso
0.082766712	0.076144695	0.104196891	0.087443247	0.357659519	0.364784479	0.092691965	0.269946605	0.197710782	0.14986141	0.112686977	0.362275243	0.365942299	0.092960022	sargasso
0.072287619	0.065119669	0.092879266	0.074980944	0.357068062	0.363501191	0.093149155	0.263139129	0.189403728	0.140763864	0.101843931	0.361705065	0.364665627	0.09341725	sargasso
0.072287619	0.065119669	0.092879266	0.074980944	0.357068062	0.363501191	0.093149155	0.263139129	0.189403728	0.140763864	0.101843931	0.361705065	0.364665627	0.09341725	sargasso
0.082914539	0.077835508	0.104384713	0.088200882	0.359870821	0.365674764	0.101278886	0.270208687	0.199116901	0.15007028	0.113380797	0.364460886	0.366832078	0.101542026	sargasso
0.090249486	0.086335979	0.112034671	0.096621886	0.356942415	0.367421538	0.095753565	0.275093883	0.205621019	0.156263784	0.120734751	0.361578375	0.36857304	0.096020006	sargasso
0.090249486	0.086335979	0.112034671	0.096621886	0.356942415	0.367421538	0.095753565	0.275093883	0.205621019	0.156263784	0.120734751	0.361578375	0.36857304	0.096020006	sargasso
0.149276763	0.155030236	0.181158438	0.166532874	0.375123888	0.385812968	0.135682866	0.315135717	0.258893698	0.212627709	0.182034567	0.379465997	0.386907816	0.135925785	sargasso
0.130251184	0.131251737	0.157236218	0.160329461	0.377088398	0.396792978	0.164783418	0.302078724	0.240304187	0.193039179	0.176575631	0.381397963	0.397855073	0.165010005	sargasso
0.130251184	0.131251737	0.157236218	0.160329461	0.377088398	0.396792978	0.164783418	0.302078724	0.240304187	0.193039179	0.176575631	0.381397963	0.397855073	0.165010005	sargasso
0.130251184	0.131251737	0.157236218	0.160329461	0.377088398	0.396792978	0.164783418	0.302078724	0.240304187	0.193039179	0.176575631	0.381397963	0.397855073	0.165010005	sargasso
0.126095787	0.127265304	0.153506771	0.144893274	0.36610955	0.381078213	0.14235343	0.299187392	0.237163797	0.189976588	0.163003549	0.370589554	0.382186025	0.142592415	sargasso
0.232253924	0.250397414	0.282660425	0.261050105	0.435482532	0.403527856	0.185113147	0.372825861	0.334430158	0.296489269	0.265512735	0.438916087	0.404566616	0.185327917	sargasso
0.264349759	0.286963433	0.321981877	0.321001589	0.468871444	0.435085744	0.203929678	0.396078527	0.364220619	0.329460979	0.318920821	0.471872777	0.436041087	0.204134926	sargasso
0.15443182	0.161404938	0.190982357	0.193772092	0.390627027	0.416437566	0.193976149	0.318356812	0.263663501	0.220626161	0.206000015	0.394720495	0.417442471	0.194186538	sargasso
0.15443182	0.161404938	0.190982357	0.193772092	0.390627027	0.416437566	0.193976149	0.318356812	0.263663501	0.220626161	0.206000015	0.394720495	0.417442471	0.194186538	sargasso
0.061314192	0.057469856	0.08650557	0.071677782	0.341821581	0.371143013	0.111413695	0.255307615	0.18318145	0.135455474	0.098870344	0.346688777	0.372278899	0.111669876	sargasso
0.061314192	0.057469856	0.08650557	0.071677782	0.341821581	0.371143013	0.111413695	0.255307615	0.18318145	0.135455474	0.098870344	0.346688777	0.372278899	0.111669876	sargasso
0.059513867	0.056437716	0.085191205	0.071444988	0.33387059	0.362339765	0.09692353	0.25409326	0.18238081	0.134387523	0.098664001	0.3388699	0.363502532	0.097188301	sargasso
0.058222067	0.056134891	0.083144903	0.07119137	0.331168056	0.36358121	0.100088961	0.253187627	0.182115734	0.132718503	0.098434024	0.336210817	0.364739686	0.100351751	sargasso
0.058222067	0.056134891	0.083144903	0.07119137	0.331168056	0.36358121	0.100088961	0.253187627	0.182115734	0.132718503	0.098434024	0.336210817	0.364739686	0.100351751	sargasso
0.059211932	0.058115162	0.084558114	0.077039212	0.310488135	0.355825394	0.111929372	0.253800273	0.183596998	0.133848384	0.103530377	0.315885842	0.357007533	0.112185076	sargasso
0.054406781	0.051267598	0.079222269	0.062314924	0.349255472	0.366142511	0.091117352	0.250122309	0.178020284	0.129383028	0.090593487	0.353975743	0.367288321	0.09138453	sargasso
0.056121752	0.053954396	0.081789918	0.065726839	0.340138197	0.354703605	0.095019266	0.251464188	0.180208325	0.131526053	0.093608335	0.345021069	0.35588789	0.095284447	sargasso
0.054330468	0.052804466	0.082325004	0.064902566	0.339753062	0.351757348	0.09122248	0.250273407	0.179329664	0.131958321	0.09288913	0.344641417	0.352950811	0.091489941	sargasso
0.054330468	0.052804466	0.082325004	0.064902566	0.339753062	0.351757348	0.09122248	0.250273407	0.179329664	0.131958321	0.09288913	0.344641417	0.352950811	0.091489941	sargasso
0.054330468	0.052804466	0.082325004	0.064902566	0.339753062	0.351757348	0.09122248	0.250273407	0.179329664	0.131958321	0.09288913	0.344641417	0.352950811	0.091489941	sargasso
0.054330468	0.052804466	0.082325004	0.064902566	0.339753062	0.351757348	0.09122248	0.250273407	0.179329664	0.131958321	0.09288913	0.344641417	0.352950811	0.091489941	sargasso
0.055599242	0.056072704	0.086411893	0.068116397	0.326820284	0.351261616	0.08721333	0.250596464	0.181450844	0.135103747	0.095599018	0.331905723	0.352451891	0.087482251	sargasso
0.055599242	0.056072704	0.086411893	0.068116397	0.326820284	0.351261616	0.08721333	0.250596464	0.181450844	0.135103747	0.095599018	0.331905723	0.352451891	0.087482251	sargasso
0.055599242	0.056072704	0.086411893	0.068116397	0.326820284	0.351261616	0.08721333	0.250596464	0.181450844	0.135103747	0.095599018	0.331905723	0.352451891	0.087482251	sargasso
0.070533246	0.085905388	0.126995623	0.093467936	0.197926581	0.301145971	0.09620928	0.260533452	0.204314157	0.168050617	0.117753051	0.205456436	0.30250451	0.0964728	sargasso
0.075552054	0.09236829	0.135031074	0.095895737	0.192790091	0.252912462	0.076846808	0.263886124	0.209294483	0.174600139	0.119878352	0.200427547	0.254449874	0.07712204	sargasso
0.075552054	0.09236829	0.135031074	0.095895737	0.192790091	0.252912462	0.076846808	0.263886124	0.209294483	0.174600139	0.119878352	0.200427547	0.254449874	0.07712204	sargasso
0.075552054	0.09236829	0.135031074	0.095895737	0.192790091	0.252912462	0.076846808	0.263886124	0.209294483	0.174600139	0.119878352	0.200427547	0.254449874	0.07712204	sargasso
0.081994683	0.110863522	0.163631722	0.096782736	0.10390339	0.202235714	0.057758983	0.26816231	0.223568544	0.197964951	0.120649382	0.113532871	0.203978419	0.058046035	sargasso
0.058531329	0.091368578	0.147484586	0.049337689	0.012925421	0.031532314	0.010771475	0.26342693	0.216675267	0.188946888	0.082808122	0.026145283	0.033206809	0.008846284	sargasso
0.059422027	0.096893437	0.156655118	0.050771397	0.009564014	0.013546764	0.006220707	0.264161259	0.220846742	0.196287394	0.084090151	0.022888977	0.01594699	0.005230541	sargasso
0.055361506	0.080830619	0.13386777	0.045563322	0.011254425	0.016161647	0.00666236	0.261664599	0.20909211	0.178215221	0.079577461	0.024532937	0.018456807	0.005581584	sargasso
0.055361506	0.080830619	0.13386777	0.045563322	0.011254425	0.016161647	0.00666236	0.261664599	0.20909211	0.178215221	0.079577461	0.024532937	0.018456807	0.005581584	sargasso
0.053047217	0.067188159	0.111569874	0.042978261	0.025226464	0.031767122	0.013198576	0.260178983	0.199071005	0.160514206	0.077326305	0.038123149	0.033434913	0.010775869	sargasso
0.053047217	0.067188159	0.111569874	0.042978261	0.025226464	0.031767122	0.013198576	0.260178983	0.199071005	0.160514206	0.077326305	0.038123149	0.033434913	0.010775869	sargasso
0.053047217	0.067188159	0.111569874	0.042978261	0.025226464	0.031767122	0.013198576	0.260178983	0.199071005	0.160514206	0.077326305	0.038123149	0.033434913	0.010775869	sargasso
0.049715731	0.062524289	0.103756197	0.036729656	0.032992233	0.057791587	0.016864341	0.258125007	0.195645586	0.154313028	0.071912184	0.045678228	0.058414571	0.013689213	sargasso
0.056023065	0.074708454	0.112989388	0.0286205	0.00925414	0.008202836	0.004097184	0.261384815	0.204125509	0.161442295	0.064754799	0.022529179	0.010805747	0.003543642	sargasso
0.056675132	0.063424118	0.105800308	0.079034105	0.425874293	0.318166047	0.060365785	0.182009831	0.139966249	0.131945342	0.093976401	0.427832037	0.318881989	0.060530815	sargasso
0.129559919	0.156234339	0.202791706	0.207044393	0.383615792	0.39751482	0.242389575	0.237155274	0.217891797	0.216602221	0.211207613	0.385857135	0.398115993	0.242490292	sargasso
0.141302884	0.170460701	0.214920163	0.219938055	0.371232122	0.383692294	0.256675184	0.246296227	0.230084822	0.227309152	0.223109066	0.373568147	0.384310633	0.256772071	sargasso
0.116256222	0.141059548	0.188876122	0.186699048	0.38967663	0.338662028	0.176925614	0.22720848	0.205159888	0.204438835	0.192518234	0.391893446	0.339345813	0.177046731	sargasso
0.06344118	0.086328	0.107446544	0.056637239	0.059641991	0.027247014	0.014886932	0.191238403	0.161190331	0.134208888	0.074420363	0.066086695	0.027984021	0.012616123	sargasso
0.069260947	0.081451781	0.108608127	0.078052886	0.127818957	0.055329837	0.027160697	0.191779122	0.1551736	0.134479031	0.093142748	0.132953823	0.056751687	0.027340923	sargasso
0.045209929	0.050442971	0.079142377	0.057650682	0.121648297	0.14170669	0.056380026	0.173776507	0.129421905	0.108993009	0.074576102	0.126872525	0.142842174	0.05654718	sargasso
0.035240028	0.037254974	0.065343842	0.041980807	0.036051668	0.024355924	0.00608522	0.166494116	0.11862269	0.097139969	0.060366392	0.04270852	0.025892617	0.006275144	sargasso
0.033117112	0.034172174	0.056535117	0.036729597	0.01563591	0.016651295	0.004949945	0.164851606	0.116040267	0.089547701	0.055591594	0.022661667	0.018216649	0.005140278	sargasso
0.031306922	0.030627262	0.053630069	0.032197092	0.014689897	0.013591765	0.004649486	0.163461149	0.113094397	0.087036625	0.051473156	0.021729954	0.0151683	0.004839872	sargasso
0.03190729	0.033294141	0.057686538	0.042710893	0.059170332	0.072092101	0.010893832	0.163599119	0.115085192	0.090431772	0.060958315	0.065395482	0.073448882	0.011080828	sargasso
0.042568721	0.046906956	0.090601161	0.072811686	0.261184812	0.138650134	0.028887689	0.171367869	0.126212358	0.118770562	0.088297337	0.26454863	0.139789551	0.02906625	sargasso
0.065867506	0.074427046	0.124827407	0.086997673	0.484798163	0.404785395	0.086987711	0.187717184	0.148353517	0.14818804	0.101076283	0.486436725	0.405370802	0.087139994	sargasso
0.090602688	0.10876181	0.156271011	0.149938107	0.429883778	0.363583922	0.138450593	0.20638442	0.177084386	0.175612375	0.158631533	0.431794077	0.364220679	0.138583288	sargasso
0.092368886	0.111612812	0.164212987	0.136501923	0.493387431	0.438742042	0.146216109	0.207575813	0.179388836	0.182523787	0.14629972	0.494992197	0.4392941	0.146345854	sargasso
0.042497341	0.046019971	0.096999869	0.058210231	0.473687023	0.405902535	0.09158022	0.170211092	0.124764338	0.124028154	0.074854478	0.47537303	0.406486392	0.091730542	sargasso
0.258948028	0.280370414	0.310651392	0.319142818	0.496156096	0.479880899	0.255424887	0.337146908	0.324159563	0.312077701	0.314978302	0.497725308	0.480396301	0.255519003	sargasso
0.033871889	0.0356264	0.086482823	0.047228783	0.464585572	0.400340021	0.068496846	0.160060689	0.113755435	0.113962464	0.064293727	0.466243446	0.400907248	0.06865114	sargasso
0.133979082	0.156684607	0.200011492	0.197305396	0.41625157	0.431998253	0.181286722	0.234832495	0.214723185	0.213038728	0.201723546	0.418122321	0.432527751	0.181398466	sargasso
0.055717908	0.059955373	0.094969995	0.076374218	0.356843174	0.380847722	0.124291986	0.17088522	0.130399108	0.119915985	0.090078123	0.358964026	0.381394297	0.124417342	sargasso
0.047475956	0.050759446	0.087167464	0.066056147	0.346827656	0.360042602	0.124325231	0.164697349	0.122745231	0.113126792	0.080644891	0.349024415	0.36061421	0.124450594	sargasso
0.04931597	0.051377218	0.088870995	0.063141555	0.394241691	0.365489185	0.085315786	0.166182414	0.123325028	0.114639848	0.077998377	0.396116078	0.366054744	0.085455708	sargasso
0.04422969	0.045845006	0.08659292	0.055839054	0.429531664	0.391953439	0.090858161	0.162197977	0.118618198	0.112610884	0.071300939	0.431205213	0.392488122	0.090995736	sargasso
0.118852556	0.126213998	0.159244806	0.143508866	0.422578037	0.394654095	0.145545289	0.219168872	0.186254442	0.176230729	0.151701108	0.424290121	0.395186633	0.145663366	sargasso
0.046156548	0.048748586	0.091206498	0.060567241	0.428958505	0.405969948	0.100344107	0.163653374	0.121038057	0.11663305	0.075622521	0.430637091	0.40649128	0.100478128	sargasso
0.065099046	0.068179764	0.106987841	0.079627588	0.431848794	0.406059474	0.126269862	0.17781429	0.137169138	0.130360529	0.093032904	0.433509529	0.406579852	0.126394302	sargasso
0.048914012	0.052047279	0.093292892	0.066592172	0.416349173	0.400229037	0.100835927	0.165669456	0.123747364	0.118436284	0.081120566	0.418093026	0.400755584	0.100969702	sargasso
0.039441049	0.041181404	0.08601822	0.049595255	0.466305137	0.401400506	0.077454649	0.158592179	0.114734173	0.112111755	0.065599866	0.467817575	0.40192619	0.077597387	sargasso
0.047169115	0.05054554	0.091919951	0.061158013	0.440494597	0.397083133	0.081812106	0.164055526	0.122304142	0.117151253	0.076104917	0.442102075	0.397609562	0.081952676	sargasso
0.042374831	0.046961859	0.087593481	0.060239445	0.424578279	0.384998173	0.08201161	0.160492852	0.119346164	0.113395005	0.075271845	0.426265687	0.385537475	0.082152158	sargasso
0.040118463	0.04361885	0.082929194	0.055280946	0.398596883	0.359397143	0.081978299	0.158849597	0.116598614	0.109350652	0.070750438	0.40043053	0.359966725	0.082118914	sargasso
0.04936729	0.0533548	0.091927096	0.067086004	0.38877973	0.375000417	0.101002671	0.165692329	0.124633357	0.117155388	0.081521735	0.390671223	0.375550628	0.101135924	sargasso
0.036717318	0.039493844	0.081712507	0.04973387	0.447770029	0.391663015	0.084738918	0.156228676	0.113126077	0.108272836	0.065674342	0.449346751	0.392195433	0.08487837	sargasso
0.036787014	0.04001854	0.082059987	0.048393883	0.456547976	0.395654321	0.074195631	0.156297967	0.113572441	0.108580925	0.064454332	0.458088189	0.396182895	0.074339226	sargasso
0.035793498	0.037184324	0.07596606	0.043797903	0.472058624	0.395279288	0.066018395	0.155596271	0.111247994	0.103295542	0.060267337	0.473539114	0.395808548	0.066165276	sargasso
0.03502962	0.037791099	0.07850083	0.047015242	0.437541395	0.379833698	0.073330842	0.155017436	0.111746222	0.105498485	0.063202642	0.439168364	0.380379438	0.073474817	sargasso
0.038238097	0.042120565	0.080096871	0.054182887	0.384010881	0.359458685	0.073735155	0.157467842	0.115371071	0.106900819	0.069754362	0.385938704	0.360028893	0.073879033	sargasso
0.037080016	0.040564571	0.076213963	0.053924043	0.346864998	0.314761668	0.070408888	0.156638771	0.114103496	0.103537157	0.069524564	0.349054307	0.315395683	0.070554137	sargasso
0.037057139	0.040398095	0.076035418	0.052224521	0.350319892	0.304285109	0.061195701	0.156306133	0.113763861	0.103288017	0.067921057	0.352467358	0.304932475	0.061344191	sargasso
0.038530208	0.042702392	0.078339115	0.057223067	0.331641585	0.308865309	0.074500501	0.157448009	0.115702227	0.105302207	0.072492748	0.33393535	0.309505552	0.074643746	sargasso
0.037462477	0.040554944	0.078115419	0.051862523	0.368861973	0.325573564	0.071772978	0.156689703	0.113945566	0.105120279	0.067604057	0.37087962	0.326188087	0.07191734	sargasso
0.03736832	0.040664081	0.075636588	0.0531216	0.329700142	0.301300555	0.065690614	0.156668454	0.114067726	0.102980576	0.06876187	0.332012951	0.301954001	0.065837473	sargasso
0.036766648	0.038838372	0.079767965	0.04816924	0.419980258	0.365541995	0.067349195	0.156099975	0.112476587	0.106538765	0.06422168	0.421685457	0.366101891	0.067495242	sargasso
0.035285793	0.037348174	0.079589613	0.045939576	0.419557661	0.362941086	0.06239311	0.155006394	0.111249566	0.106388703	0.062189355	0.421266317	0.36350444	0.06254115	sargasso
0.036286525	0.038833492	0.080343343	0.04758779	0.431325227	0.378371567	0.068209283	0.155656666	0.112418398	0.107016861	0.063677944	0.432971448	0.378916174	0.06835486	sargasso
0.035359479	0.037572991	0.080707677	0.04625402	0.426059008	0.375358254	0.063590638	0.154998034	0.111395143	0.107344367	0.062466513	0.427733064	0.375906557	0.063738115	sargasso
0.036819335	0.039366234	0.080460705	0.047540713	0.431053877	0.378188372	0.064949818	0.156046867	0.11285492	0.107118517	0.063634336	0.432702035	0.378733248	0.065096691	sargasso
0.035356458	0.037867595	0.0781997	0.046930715	0.419317096	0.352659434	0.066845596	0.154982775	0.111631028	0.10516195	0.063082799	0.421026856	0.353235602	0.066991746	sargasso
0.040014386	0.04361685	0.078344956	0.055902384	0.330672443	0.319087982	0.067748331	0.158541009	0.116449356	0.105309963	0.071286708	0.332977355	0.319712639	0.067894228	sargasso
0.039266042	0.042908397	0.077796683	0.054839835	0.337756187	0.316907197	0.07087037	0.157670721	0.115663223	0.104740992	0.070265748	0.339988768	0.317531586	0.071014568	sargasso
0.037989821	0.043003775	0.082464017	0.059843555	0.280728102	0.270166844	0.060564082	0.156753868	0.115767673	0.108812116	0.074843809	0.283458859	0.270872265	0.060712464	sargasso
0.039750848	0.044228882	0.078683272	0.060992714	0.156520799	0.10156703	0.024473876	0.15811418	0.116811864	0.105536364	0.07590092	0.160680562	0.10269291	0.024637422	sargasso
0.045867283	0.050676249	0.082479708	0.067259647	0.205307037	0.112648889	0.036049377	0.162748232	0.122203425	0.108851954	0.081637494	0.208851814	0.113741465	0.036208037	sargasso
0.049475342	0.055729624	0.092436559	0.076517716	0.290475845	0.212988958	0.052983854	0.165503934	0.12644127	0.117534362	0.090114109	0.293119878	0.21381548	0.053135496	sargasso
0.047534715	0.05137879	0.089431703	0.064289458	0.358047873	0.346202672	0.084246591	0.163950503	0.122755818	0.11489068	0.078914426	0.360131621	0.346785247	0.084385671	sargasso
0.046038188	0.050257452	0.089033209	0.063922308	0.357654363	0.301538348	0.068147779	0.162850335	0.121837884	0.114551686	0.078583181	0.359742403	0.302188665	0.068293214	sargasso
0.065672725	0.07164076	0.107467495	0.086528979	0.357647926	0.331974149	0.098056935	0.177774534	0.139765173	0.130662665	0.099288486	0.359738082	0.332577467	0.098190941	sargasso
0.058778863	0.062513068	0.099127278	0.072869852	0.400779843	0.371990621	0.102706701	0.172421485	0.132041201	0.123343833	0.08676248	0.402584583	0.372540772	0.102838799	sargasso
0.065921694	0.069479033	0.105647944	0.075148001	0.436717391	0.38936007	0.083475731	0.177752987	0.137820691	0.129016951	0.088836364	0.438330114	0.38989079	0.083615005	sargasso
0.066857018	0.071282372	0.109085239	0.077930212	0.445740432	0.401782364	0.109011039	0.17835781	0.139264315	0.13199158	0.091366343	0.447309256	0.40230006	0.10914059	sargasso
0.055751923	0.058252703	0.09427955	0.064287722	0.423721045	0.38694331	0.079517961	0.16999419	0.128392726	0.11907956	0.078891762	0.425397545	0.387476355	0.079658672	sargasso
0.042014547	0.044357792	0.082218371	0.054819018	0.395933092	0.364749104	0.07958442	0.159693554	0.11684297	0.108585946	0.070244767	0.397766143	0.365307689	0.079725161	sargasso
0.051956039	0.054199111	0.089240372	0.062589295	0.433228433	0.375747144	0.086629368	0.167077154	0.124976553	0.114674114	0.077331014	0.434856594	0.376292169	0.086767264	sargasso
0.041863479	0.044391397	0.080504388	0.048277508	0.437815994	0.378204226	0.075887777	0.159194559	0.116624653	0.106981255	0.064208083	0.439406604	0.378742933	0.076029405	sargasso
0.047110073	0.05215187	0.083761998	0.068029158	0.310066909	0.333446383	0.099466778	0.163218081	0.123136058	0.109841265	0.082271636	0.312514782	0.334042937	0.099599518	sargasso
0.049659997	0.052496362	0.087160051	0.059281141	0.432070971	0.376493216	0.078808859	0.165001154	0.123336151	0.112760842	0.074251406	0.433688253	0.377033561	0.078949288	sargasso
0.04758212	0.051778909	0.086939216	0.066615283	0.333430767	0.299851	0.07296104	0.163565144	0.122820266	0.11260622	0.080977894	0.335684001	0.300499648	0.073103912	sargasso
0.050100349	0.054366376	0.089442246	0.075907439	0.278706491	0.24091956	0.060589164	0.16554223	0.125029221	0.114810884	0.089492671	0.28144291	0.241680026	0.060737092	sargasso
0.051843349	0.05445841	0.090742841	0.06276273	0.426655442	0.366862148	0.079706766	0.166634068	0.124964081	0.115881234	0.07743305	0.42830047	0.367413819	0.079846822	sargasso
0.045205694	0.048563004	0.080987602	0.059856731	0.327365518	0.30989033	0.074158378	0.161723286	0.12010695	0.107412376	0.0747912	0.329667181	0.310522407	0.074300706	sargasso
0.040917821	0.043586954	0.080828682	0.050375357	0.400680453	0.356204808	0.067468919	0.158444658	0.115929872	0.107258707	0.066119984	0.40246895	0.356769979	0.067613825	sargasso
0.043109201	0.046717826	0.081927873	0.056234699	0.355238825	0.331615001	0.069336094	0.160133451	0.118561842	0.10822849	0.071479775	0.357326537	0.332213968	0.069480307	sargasso
0.053261265	0.058211539	0.089568235	0.078709655	0.273569137	0.26511097	0.070899114	0.1678188	0.128169492	0.114895567	0.092044547	0.276354074	0.265822381	0.071042776	sargasso
0.051992267	0.055907976	0.09314958	0.067514203	0.36877954	0.339540184	0.081036948	0.166750818	0.126175955	0.117986202	0.081781536	0.370770693	0.340127558	0.08117649	sargasso
0.052272849	0.057496693	0.089870661	0.07175035	0.330177814	0.317231715	0.085626014	0.167009234	0.127531797	0.115142398	0.085665293	0.332457423	0.317852288	0.085763857	sargasso
0.051496971	0.056590419	0.090328209	0.070530117	0.335172772	0.313645303	0.088353351	0.166098535	0.126567528	0.115444206	0.084495723	0.337396234	0.314267755	0.088489681	sargasso
0.052220382	0.05601573	0.092028722	0.068120293	0.334989905	0.300455928	0.066637941	0.166677505	0.126109749	0.116939358	0.082298048	0.337216675	0.301100135	0.06678278	sargasso
0.063737869	0.049247511	0.024177954	0.017373512	0.014055893	0.010636702	0.006483031	0.195090234	0.133955956	0.06482926	0.039679039	0.021617819	0.011970633	0.0055739	sargasso
0.386603206	0.392287016	0.38094607	0.350845367	0.365718722	0.284452587	0.255592078	0.404187739	0.397283584	0.362976968	0.338436842	0.365565062	0.277048498	0.216522709	sargasso
0.234129429	0.240882397	0.23654139	0.225543827	0.234579429	0.331450045	0.248944566	0.294207066	0.274123579	0.239220142	0.224594235	0.236771017	0.322592705	0.210890234	sargasso
0.18319872	0.190696448	0.212599158	0.187364578	0.239603773	0.221944541	0.134620771	0.260625541	0.235898942	0.220622331	0.190599114	0.242329597	0.222654507	0.134729326	sargasso
0.15723075	0.171944872	0.194007501	0.173723862	0.20004487	0.215846777	0.165107176	0.23880817	0.218091369	0.202790543	0.177524686	0.202858359	0.210560307	0.139912471	sargasso
0.110106297	0.113491647	0.104133464	0.091109529	0.090634637	0.097571239	0.097261593	0.204936206	0.170617417	0.125799358	0.102482751	0.095410585	0.095940806	0.082477517	sargasso
0.115992911	0.116253272	0.100277007	0.091911674	0.089805789	0.1053956	0.107378773	0.20918934	0.172868028	0.122495353	0.103212111	0.094596706	0.103522427	0.091038086	sargasso
0.101288229	0.101871073	0.08683446	0.07825654	0.075537957	0.076528177	0.074247032	0.19852297	0.161130592	0.11095684	0.090795673	0.080580577	0.075546436	0.062992163	sargasso
0.090857059	0.091347925	0.077671297	0.069985174	0.066379346	0.064850442	0.060627177	0.190980628	0.15255861	0.10309837	0.083277583	0.071584575	0.064228877	0.051461618	sargasso
0.09108755	0.091038883	0.082205199	0.074182577	0.073107235	0.069534071	0.070608318	0.19104898	0.15224427	0.106954575	0.087074921	0.078186542	0.068765983	0.05990921	sargasso
0.090470515	0.089871056	0.080589771	0.073243834	0.071394511	0.071765542	0.069989912	0.190622002	0.151305705	0.105575606	0.086225055	0.07650543	0.070928432	0.059385125	sargasso
0.122274458	0.120836854	0.111483276	0.106314465	0.106920697	0.105164319	0.112637557	0.21355617	0.17649056	0.132050693	0.116271235	0.111395918	0.103293121	0.095481321	sargasso
0.132528022	0.132779211	0.124908663	0.112210281	0.115530819	0.116448157	0.123990707	0.220577568	0.185965523	0.143443868	0.121565267	0.119830318	0.114220805	0.105084896	sargasso
0.261377156	0.25693655	0.24325411	0.241892204	0.25145787	0.279286444	0.285940677	0.313210756	0.286766142	0.24478808	0.239349693	0.253310204	0.272005945	0.242133111	sargasso
0.260317355	0.25470084	0.241640836	0.238223016	0.250888258	0.259025067	0.280799448	0.31243065	0.284937352	0.243401587	0.236013904	0.252750069	0.252371073	0.237778336	sargasso
0.184287429	0.179738656	0.167932898	0.160804659	0.171153396	0.195065483	0.209442303	0.257480621	0.223888218	0.180193186	0.165651128	0.174434677	0.190392241	0.177389458	sargasso
0.160459533	0.154226661	0.136802942	0.13181895	0.136326492	0.143120781	0.144285083	0.240269855	0.203119427	0.15350391	0.139309898	0.140228778	0.140056491	0.122246332	sargasso
0.100243255	0.095781393	0.079104267	0.073167786	0.071761735	0.068877943	0.059915572	0.19557254	0.154776916	0.103680566	0.085820034	0.076753579	0.06809549	0.050831489	sargasso
0.106214285	0.102843285	0.087182447	0.080883361	0.07924705	0.081962928	0.071972385	0.198248908	0.159490243	0.110131197	0.092578992	0.084023044	0.080746368	0.061001729	sargasso
0.103872307	0.103472039	0.090909868	0.085353419	0.083532423	0.077447094	0.075056709	0.195604712	0.159391448	0.113040268	0.096482672	0.088175923	0.076349355	0.063576557	sargasso
0.283357382	0.275363147	0.262051582	0.254323095	0.263854384	0.285933852	0.282794029	0.321962118	0.297246546	0.258896559	0.249584377	0.265102595	0.278072417	0.238451183	sargasso
0.308929771	0.301461846	0.289168447	0.289603025	0.29692623	0.356074184	0.335822731	0.340416074	0.318481058	0.282151848	0.281652093	0.297582388	0.345967919	0.283141404	sargasso
0.304367959	0.298936129	0.286879539	0.280813217	0.288930357	0.31690979	0.294551224	0.337148726	0.316439778	0.280195802	0.273667663	0.289731175	0.308058053	0.248361096	sargasso
0.283908397	0.276543647	0.263659388	0.256200343	0.265831292	0.305572599	0.301521331	0.322345883	0.298197567	0.260270357	0.251287907	0.267043263	0.297080129	0.254223853	sargasso
0.395613164	0.395554751	0.385274678	0.386496156	0.391838312	0.424213022	0.338420779	0.402555376	0.394765973	0.364438266	0.369654506	0.390773505	0.411916584	0.285311967	sargasso
0.313183457	0.30976817	0.298433423	0.302089125	0.309497118	0.338724077	0.317647934	0.343224674	0.32506901	0.290014863	0.292955935	0.309913635	0.3291668	0.267808586	sargasso
0.426612228	0.429683328	0.422074199	0.418838412	0.427923471	0.361645907	0.319462001	0.424843699	0.42247808	0.39596799	0.399038702	0.426208049	0.351350784	0.269326895	sargasso
0.251277685	0.246647343	0.233024701	0.239630312	0.242548957	0.315229803	0.290687859	0.29862076	0.273757458	0.233943939	0.236192346	0.244167283	0.306422263	0.245080262	sargasso
0.266702503	0.260863334	0.250199646	0.241073355	0.247954026	0.236855254	0.209454075	0.309705675	0.285295665	0.248657674	0.237500131	0.249474034	0.230557114	0.17662333	sargasso
0.314003766	0.310192615	0.299815506	0.2871584	0.294917703	0.289618284	0.263839781	0.343776792	0.325388849	0.29118678	0.279381037	0.295594096	0.281629622	0.222449943	sargasso
0.42069456	0.420156509	0.413563013	0.401931167	0.407977283	0.393110573	0.337665766	0.420610219	0.414753765	0.388682723	0.383680403	0.406621993	0.381806165	0.284658909	sargasso
0.353527129	0.351734817	0.341447711	0.341053009	0.344640672	0.375315189	0.314897418	0.372269183	0.359168053	0.326880664	0.328362763	0.344425172	0.364581496	0.265473664	sargasso
0.305392027	0.300762653	0.290041417	0.292559266	0.299379617	0.344188392	0.312332481	0.337566376	0.317719698	0.282806367	0.284286946	0.299975276	0.334448695	0.263302118	sargasso
0.305048555	0.301672846	0.292461336	0.282961339	0.290515453	0.303688437	0.273148715	0.337341666	0.318473727	0.284887969	0.275569648	0.291271776	0.295247614	0.230287313	sargasso
0.300455034	0.298770487	0.286931306	0.262249023	0.268928945	0.226701424	0.202272281	0.334004223	0.31609562	0.280138224	0.256742656	0.270071805	0.220726058	0.170560211	sargasso
0.312052578	0.309478164	0.295721889	0.331603795	0.327345103	0.30328238	0.203008279	0.342369437	0.324806154	0.287677526	0.319768041	0.327438176	0.294852346	0.17118068	sargasso
0.123764135	0.118609868	0.103281461	0.097149961	0.09566848	0.094964705	0.083252572	0.206646189	0.169612706	0.122696623	0.106692798	0.099919461	0.093211539	0.070279159	sargasso
0.128771514	0.121809833	0.106520504	0.100312151	0.098957032	0.088983171	0.076932758	0.210229114	0.172198966	0.125466064	0.109562688	0.10314773	0.087420881	0.064951994	sargasso
0.164320633	0.161754236	0.14877519	0.141264975	0.141183615	0.139848009	0.118604936	0.23583515	0.204663217	0.161684364	0.146778882	0.14461562	0.136655167	0.100062884	sargasso
0.132934481	0.128927201	0.113950036	0.10730987	0.106417336	0.105322473	0.09298379	0.213263407	0.178005785	0.131845415	0.115928158	0.110476002	0.103236996	0.078476228	sargasso
0.134442493	0.130124047	0.115597151	0.10900306	0.108302608	0.109665498	0.100541487	0.214369908	0.178991571	0.133263782	0.117470525	0.112328537	0.107441224	0.084844448	sargasso
0.128713563	0.12476974	0.109543115	0.105649769	0.104355708	0.103620492	0.095314749	0.210263819	0.1746528	0.128080979	0.114426576	0.108453684	0.101590298	0.080440603	sargasso
0.119799994	0.115805037	0.10168995	0.096290529	0.094827764	0.094890893	0.083567433	0.203827903	0.167356893	0.121344671	0.105918676	0.099096112	0.093139671	0.070540421	sargasso
0.121465556	0.114999324	0.101575956	0.099577419	0.099345222	0.097039394	0.085852519	0.204984352	0.166675374	0.121233784	0.108898103	0.103529982	0.095217988	0.072462775	sargasso
0.104560316	0.099035144	0.086109377	0.077843413	0.076622911	0.079448253	0.066282503	0.192835554	0.15371792	0.10798499	0.089152344	0.081217647	0.078191333	0.055975128	sargasso
0.119817898	0.110322386	0.095347047	0.098659679	0.097370237	0.096743479	0.087173834	0.203775644	0.162861481	0.115888685	0.108060256	0.101589344	0.094930537	0.073573068	sargasso
0.097750165	0.091082998	0.077244483	0.070207104	0.069282934	0.057393473	0.044457793	0.187915236	0.147245809	0.100382268	0.082210459	0.074008785	0.05684334	0.0375866	sargasso
0.128876537	0.127331361	0.11351984	0.107683577	0.107233167	0.104096703	0.082835145	0.210072309	0.176537916	0.131395087	0.116223544	0.111263134	0.102044918	0.069915637	sargasso
0.122009225	0.120998293	0.107495338	0.101504028	0.100195214	0.09511257	0.086633176	0.205155015	0.17140916	0.126240373	0.110612981	0.104353271	0.093349561	0.0731159	sargasso
0.118750386	0.117560431	0.10504102	0.098880827	0.097354807	0.091887943	0.084118262	0.202847272	0.168640509	0.124149032	0.108236067	0.101566173	0.090229049	0.070997633	sargasso
0.117614962	0.115933873	0.102759793	0.097314142	0.095533423	0.093118571	0.085402757	0.202047557	0.16733031	0.122199588	0.106815539	0.09977857	0.091420479	0.072079748	sargasso
0.118454151	0.116538487	0.10335318	0.097819977	0.095741794	0.09115041	0.083774067	0.202672809	0.167835087	0.122714877	0.107278921	0.099984393	0.089515872	0.070708044	sargasso
0.115218602	0.114165507	0.101230428	0.095764391	0.093850121	0.090031885	0.082182407	0.200324014	0.165894538	0.120889507	0.1054077	0.098125741	0.088432372	0.069364749	sargasso
0.114274897	0.112965979	0.099745378	0.094465248	0.092687227	0.089888684	0.08207114	0.199664146	0.164932489	0.119622938	0.104230568	0.096984871	0.088294066	0.069271021	sargasso
0.115358599	0.113522202	0.100115269	0.094430506	0.09295547	0.08907146	0.081876859	0.200466037	0.165398389	0.119946904	0.104202896	0.097249538	0.08750347	0.069107726	sargasso
0.112073883	0.110095635	0.0969292	0.091328301	0.089957252	0.086616933	0.079316452	0.198060751	0.162588462	0.117203631	0.101376928	0.094303034	0.085126497	0.066948093	sargasso
0.113668516	0.111752078	0.098227583	0.092717074	0.091459364	0.087253213	0.079321325	0.199227408	0.163946256	0.118322223	0.102642126	0.095779188	0.08574263	0.066952199	sargasso
0.11584428	0.115073167	0.101384662	0.095900789	0.094670556	0.089107394	0.082459472	0.200547889	0.166488335	0.120953493	0.105494797	0.098919675	0.087534048	0.069593348	sargasso
0.112867691	0.112549372	0.09957666	0.094227962	0.092720449	0.086838588	0.07962773	0.198364571	0.164411798	0.119391136	0.103967607	0.097002394	0.085336864	0.067205228	sargasso
0.112955868	0.111896291	0.099393122	0.094654322	0.092995003	0.088848509	0.081532322	0.198444694	0.163892075	0.119239084	0.104357921	0.097272985	0.087282509	0.068809569	sargasso
0.111838587	0.111631311	0.098956145	0.093878195	0.092422359	0.087582067	0.080212489	0.197598934	0.163650125	0.118851453	0.103645444	0.096708357	0.086055502	0.067695059	sargasso
0.112805255	0.111842155	0.098953456	0.093679428	0.091971986	0.086839162	0.080173284	0.198315784	0.163835019	0.118855886	0.103468575	0.096267298	0.085336864	0.06766241	sargasso
0.113047458	0.111845486	0.099237271	0.094001845	0.092661999	0.087397009	0.080292851	0.198465526	0.1638221	0.119091295	0.103757232	0.09694358	0.085875839	0.067760378	sargasso
0.115554407	0.11463923	0.102115169	0.097174942	0.095832035	0.092478566	0.085835353	0.200227425	0.166064575	0.121544063	0.106632985	0.100054234	0.090792865	0.072425686	sargasso
0.111804917	0.110887431	0.097918257	0.092859507	0.091130033	0.086835623	0.079166472	0.19755125	0.163031042	0.117954709	0.10271579	0.095438153	0.085331634	0.066809274	sargasso
0.112306356	0.111111045	0.098568238	0.093300432	0.091374181	0.087100483	0.079481177	0.197935835	0.163227901	0.118519075	0.103120528	0.095679238	0.085588388	0.067074604	sargasso
0.112271838	0.110899031	0.098334901	0.093362302	0.091580391	0.087690406	0.079479866	0.197863922	0.163025707	0.118304282	0.10316854	0.095879167	0.086158007	0.067070492	sargasso
0.111548431	0.110255003	0.097229868	0.091730066	0.089812592	0.086464942	0.078393817	0.197365671	0.162516817	0.117364421	0.101689398	0.094144464	0.084972344	0.066156194	sargasso
0.110384151	0.108717635	0.095977448	0.090563565	0.088977613	0.086135484	0.07859204	0.196570531	0.161295369	0.116304584	0.100636892	0.093326941	0.084654182	0.066323526	sargasso
0.1133928	0.112635791	0.10041701	0.095361292	0.093676247	0.089621313	0.08188659	0.198669776	0.164435938	0.120087966	0.104984589	0.097937308	0.08802633	0.069095023	sargasso
0.11162778	0.110076651	0.097516626	0.09241388	0.09083049	0.087690532	0.079520993	0.197423145	0.162372276	0.117610119	0.10231071	0.095144138	0.086158007	0.067103155	sargasso
0.110762879	0.111406498	0.099281952	0.093824118	0.092159584	0.087285072	0.081151925	0.196581811	0.163313195	0.119056568	0.103556268	0.096437819	0.085762799	0.068474598	sargasso
0.110285968	0.110689357	0.098311	0.092610873	0.090547673	0.086659096	0.079799727	0.196255505	0.162741527	0.118229888	0.10245686	0.094855934	0.085157216	0.067335844	sargasso
0.110210665	0.110386178	0.09826389	0.092644788	0.090453058	0.085800745	0.079254836	0.196180448	0.162481964	0.118182883	0.102484025	0.094761908	0.084325634	0.066874579	sargasso
0.107315712	0.108438879	0.097743794	0.091626823	0.089521296	0.0840891	0.077120714	0.19405733	0.160874486	0.117724232	0.101551965	0.093844697	0.08266782	0.065074638	sargasso
0.110472441	0.110637017	0.099050924	0.093331724	0.091232792	0.086915404	0.080033652	0.196345359	0.162670791	0.118849628	0.103103951	0.09552636	0.085403502	0.067527644	sargasso
0.106513366	0.107663371	0.098018818	0.092297822	0.090033583	0.085912548	0.078830838	0.193524808	0.160273254	0.117973886	0.102169357	0.094350278	0.084433407	0.066515386	sargasso
0.106331252	0.107263006	0.097777843	0.09245149	0.090304501	0.08554291	0.079031125	0.193365932	0.159930363	0.117758095	0.102303818	0.094614901	0.084074117	0.066678651	sargasso
0.089269631	0.077113211	0.055048931	0.04904034	0.045399662	0.041694377	0.035920128	0.192205906	0.142511025	0.084469274	0.064669386	0.051118866	0.041814096	0.030526796	sargasso
0.451777369	0.462308377	0.488276064	0.481307685	0.60151726	0.571289003	0.376456916	0.534620285	0.508738875	0.465104789	0.458843768	0.602409303	0.571844399	0.376583666	sargasso
0.451975048	0.462386131	0.487090439	0.484311908	0.600445092	0.568845093	0.371001035	0.534828246	0.508842766	0.464125335	0.46154061	0.601352513	0.569406509	0.371130317	sargasso
0.439623445	0.448023826	0.474336982	0.47218135	0.589313447	0.569274426	0.356081128	0.525444508	0.496811569	0.453383595	0.450716674	0.590348601	0.569835246	0.356217086	sargasso
0.439623445	0.448023826	0.474336982	0.47218135	0.589313447	0.569274426	0.356081128	0.525444508	0.496811569	0.453383595	0.450716674	0.590348601	0.569835246	0.356217086	sargasso
0.502525449	0.515754342	0.542554021	0.547036529	0.636778891	0.589311659	0.375933528	0.574293792	0.554368913	0.511123717	0.517687917	0.637327433	0.589829803	0.37606132	sargasso
0.499498367	0.517338157	0.543954134	0.549197912	0.632595062	0.593787253	0.376396358	0.571844578	0.555661917	0.512281597	0.519609213	0.633178294	0.594294667	0.376523852	sargasso
0.499498367	0.517338157	0.543954134	0.549197912	0.632595062	0.593787253	0.376396358	0.571844578	0.555661917	0.512281597	0.519609213	0.633178294	0.594294667	0.376523852	sargasso
0.495634258	0.513193965	0.541374981	0.540268183	0.623334706	0.581456423	0.384057611	0.568821013	0.552112818	0.510089874	0.511605263	0.623985946	0.581990838	0.384181768	sargasso
0.391450614	0.400283009	0.425566286	0.41420126	0.535330534	0.516244352	0.326269925	0.489260554	0.457109094	0.412469923	0.399114728	0.537030399	0.516929567	0.326419801	sargasso
0.391450614	0.400283009	0.425566286	0.41420126	0.535330534	0.516244352	0.326269925	0.489260554	0.457109094	0.412469923	0.399114728	0.537030399	0.516929567	0.326419801	sargasso
0.382407516	0.391802788	0.419436991	0.399726987	0.518416882	0.520347714	0.280400217	0.482587457	0.450139821	0.407365352	0.386284292	0.520345867	0.521022916	0.280572951	sargasso
0.3252877	0.324844629	0.341639549	0.324861407	0.483412713	0.435196668	0.257485628	0.440387666	0.395236105	0.342791915	0.320139915	0.485827953	0.436107159	0.257669359	sargasso
0.322622865	0.316244185	0.327005655	0.308102101	0.469602436	0.404034108	0.209591791	0.437924057	0.387916952	0.33074531	0.305419475	0.472213387	0.405038714	0.209800348	sargasso
0.360008776	0.359113812	0.374782562	0.364579082	0.511875033	0.456911713	0.269749254	0.465224057	0.422758579	0.370289743	0.355274439	0.513883948	0.457752943	0.269925386	sargasso
0.360008776	0.359113812	0.374782562	0.364579082	0.511875033	0.456911713	0.269749254	0.465224057	0.422758579	0.370289743	0.355274439	0.513883948	0.457752943	0.269925386	sargasso
0.327237785	0.32564199	0.340214491	0.328023911	0.491886526	0.449963719	0.27059108	0.441173047	0.395447642	0.341616601	0.322958082	0.49416548	0.450823426	0.270766556	sargasso
0.242466524	0.23807396	0.257402509	0.232313171	0.497237653	0.429169387	0.184841126	0.378340513	0.323685229	0.273233652	0.23868528	0.499402046	0.430071801	0.185058042	sargasso
0.227669448	0.224146247	0.242091566	0.228398591	0.466914952	0.399765819	0.177510992	0.365730733	0.311067522	0.260327876	0.235069603	0.469461948	0.40073967	0.177727193	sargasso
0.330361754	0.33699733	0.356340647	0.357120812	0.509031117	0.454979569	0.297707826	0.438089073	0.401042014	0.354814112	0.348913252	0.510991514	0.455780655	0.297859132	sargasso
0.233362943	0.240902126	0.264803022	0.263874292	0.40383178	0.36760515	0.170809492	0.363709003	0.320200711	0.278256267	0.26611352	0.407129884	0.368619919	0.171016067	sargasso
0.258097023	0.272222519	0.300823867	0.284930944	0.419676363	0.361768246	0.170492038	0.381513417	0.345556885	0.308307171	0.284829378	0.422747165	0.362801462	0.170698777	sargasso
0.258097023	0.272222519	0.300823867	0.284930944	0.419676363	0.361768246	0.170492038	0.381513417	0.345556885	0.308307171	0.284829378	0.422747165	0.362801462	0.170698777	sargasso
0.258097023	0.272222519	0.300823867	0.284930944	0.419676363	0.361768246	0.170492038	0.381513417	0.345556885	0.308307171	0.284829378	0.422747165	0.362801462	0.170698777	sargasso
0.28864646	0.303448409	0.331796378	0.320500344	0.487565279	0.430778474	0.199448228	0.403271288	0.370742768	0.334193021	0.316480219	0.489724189	0.431608558	0.199638695	sargasso
0.265021116	0.278952301	0.307801396	0.288539857	0.473168522	0.437038302	0.175361931	0.386014611	0.350690424	0.31404981	0.287985772	0.475506365	0.437852502	0.175565019	sargasso
0.265021116	0.278952301	0.307801396	0.288539857	0.473168522	0.437038302	0.175361931	0.386014611	0.350690424	0.31404981	0.287985772	0.475506365	0.437852502	0.175565019	sargasso
0.265021116	0.278952301	0.307801396	0.288539857	0.473168522	0.437038302	0.175361931	0.386014611	0.350690424	0.31404981	0.287985772	0.475506365	0.437852502	0.175565019	sargasso
0.235042393	0.241862819	0.26700595	0.258626968	0.447327375	0.419891328	0.18123351	0.364449173	0.320661366	0.279999584	0.261409938	0.450002134	0.420751423	0.181433588	sargasso
0.288926691	0.303066075	0.332532078	0.33230108	0.503760993	0.430196583	0.17890574	0.403556317	0.370481342	0.334847301	0.327034205	0.505736649	0.431029767	0.179107085	sargasso
0.288926691	0.303066075	0.332532078	0.33230108	0.503760993	0.430196583	0.17890574	0.403556317	0.370481342	0.334847301	0.327034205	0.505736649	0.431029767	0.179107085	sargasso
0.294941038	0.309611708	0.339836985	0.313450634	0.512283683	0.435371161	0.177194595	0.408034384	0.375900984	0.341017336	0.310213804	0.514165759	0.436191797	0.177396998	sargasso
0.294941038	0.309611708	0.339836985	0.313450634	0.512283683	0.435371161	0.177194595	0.408034384	0.375900984	0.341017336	0.310213804	0.514165759	0.436191797	0.177396998	sargasso
0.286591589	0.295974523	0.321105987	0.331677943	0.507111013	0.485708714	0.201458588	0.401691884	0.364562154	0.325259954	0.326503068	0.50905174	0.486407965	0.201647773	sargasso
0.286591589	0.295974523	0.321105987	0.331677943	0.507111013	0.485708714	0.201458588	0.401691884	0.364562154	0.325259954	0.326503068	0.50905174	0.486407965	0.201647773	sargasso
0.251320779	0.256476879	0.282369852	0.257458746	0.475907147	0.425609201	0.168944255	0.375783443	0.332212418	0.292745054	0.260344148	0.478203952	0.426450491	0.169150099	sargasso
0.348645687	0.373409033	0.408791095	0.390760034	0.555689931	0.500169814	0.228330538	0.447674423	0.428673834	0.399410874	0.379445165	0.557100594	0.500834942	0.228505939	sargasso
0.467768252	0.506469309	0.550807834	0.571741223	0.648730397	0.569851279	0.220276311	0.540078044	0.542723477	0.521923363	0.54350704	0.649357677	0.570388138	0.220455736	sargasso
0.467768252	0.506469309	0.550807834	0.571741223	0.648730397	0.569851279	0.220276311	0.540078044	0.542723477	0.521923363	0.54350704	0.649357677	0.570388138	0.220455736	sargasso
0.266453773	0.270832986	0.296636492	0.287774533	0.497502595	0.468147546	0.193084434	0.386850804	0.343937844	0.304709464	0.28731975	0.499547452	0.468885005	0.193277702	sargasso
0.25685674	0.260567218	0.283973694	0.262584239	0.509461224	0.437706679	0.153280333	0.37994954	0.335639179	0.294144422	0.264930278	0.511372387	0.43851921	0.153494954	sargasso
0.25685674	0.260567218	0.283973694	0.262584239	0.509461224	0.437706679	0.153280333	0.37994954	0.335639179	0.294144422	0.264930278	0.511372387	0.43851921	0.153494954	sargasso
0.289952874	0.299117476	0.323488265	0.311500281	0.501752853	0.43918401	0.163862169	0.404125869	0.367117524	0.327264905	0.308486342	0.503754199	0.439993203	0.164071068	sargasso
0.289952874	0.299117476	0.323488265	0.311500281	0.501752853	0.43918401	0.163862169	0.404125869	0.367117524	0.327264905	0.308486342	0.503754199	0.439993203	0.164071068	sargasso
0.316093743	0.330780715	0.353383213	0.340833545	0.467556864	0.439414561	0.184990659	0.423028708	0.3929483	0.352380961	0.334663421	0.469952464	0.44021821	0.185187444	sargasso
0.3333233	0.352441013	0.380832672	0.373705655	0.504241168	0.488461584	0.205988407	0.436085761	0.411092162	0.375699162	0.364168286	0.50620985	0.489152938	0.206174657	sargasso
0.316093743	0.330780715	0.353383213	0.340833545	0.467556864	0.439414561	0.184990659	0.423028708	0.3929483	0.352380961	0.334663421	0.469952464	0.44021821	0.185187444	sargasso
0.327240437	0.343693435	0.365632594	0.354459137	0.449390441	0.405856282	0.178501815	0.431366116	0.403693169	0.362754941	0.346872926	0.45202142	0.40674907	0.178701997	sargasso
0.304385126	0.315744132	0.334027588	0.318009526	0.44984898	0.393292844	0.163106397	0.414414525	0.380564123	0.336080074	0.314275622	0.452477813	0.394221753	0.163314894	sargasso
0.304385126	0.315744132	0.334027588	0.318009526	0.44984898	0.393292844	0.163106397	0.414414525	0.380564123	0.336080074	0.314275622	0.452477813	0.394221753	0.163314894	sargasso
0.358391851	0.379612565	0.407839179	0.39869073	0.504906952	0.442025691	0.184356183	0.454940438	0.433831602	0.39866063	0.386615187	0.506864905	0.44282487	0.184553504	sargasso
0.253655434	0.257775992	0.274846226	0.26415658	0.423180491	0.396052986	0.160053343	0.377371132	0.333196282	0.286496162	0.266317457	0.426175386	0.396975279	0.160263658	sargasso
0.253655434	0.257775992	0.274846226	0.26415658	0.423180491	0.396052986	0.160053343	0.377371132	0.333196282	0.286496162	0.266317457	0.426175386	0.396975279	0.160263658	sargasso
0.232554272	0.234792992	0.250783145	0.236928105	0.391008705	0.342276514	0.135833666	0.362248421	0.314672738	0.266484678	0.242165446	0.394471109	0.343362212	0.136057511	sargasso
0.227025703	0.232797235	0.252732754	0.227441549	0.37748608	0.323558927	0.128955036	0.358053386	0.312905371	0.268031061	0.233718514	0.381137908	0.324702531	0.129182354	sargasso
0.263561517	0.273177177	0.294224501	0.276125491	0.42948848	0.38108477	0.153181612	0.384099215	0.345407754	0.302602589	0.276917517	0.432376593	0.382044703	0.153394699	sargasso
0.263561517	0.273177177	0.294224501	0.276125491	0.42948848	0.38108477	0.153181612	0.384099215	0.345407754	0.302602589	0.276917517	0.432376593	0.382044703	0.153394699	sargasso
0.325619817	0.348832309	0.376281381	0.369350314	0.455184609	0.41200313	0.178043947	0.429925382	0.407826424	0.371796399	0.360261679	0.457733959	0.412876666	0.178243801	sargasso
0.325619817	0.348832309	0.376281381	0.369350314	0.455184609	0.41200313	0.178043947	0.429925382	0.407826424	0.371796399	0.360261679	0.457733959	0.412876666	0.178243801	sargasso
0.29696402	0.319546729	0.347568274	0.334798247	0.421832889	0.375012964	0.165540561	0.408702284	0.383559465	0.347507387	0.329306185	0.424832761	0.375992328	0.165747181	sargasso
0.29696402	0.319546729	0.347568274	0.334798247	0.421832889	0.375012964	0.165540561	0.408702284	0.383559465	0.347507387	0.329306185	0.424832761	0.375992328	0.165747181	sargasso
0.29696402	0.319546729	0.347568274	0.334798247	0.421832889	0.375012964	0.165540561	0.408702284	0.383559465	0.347507387	0.329306185	0.424832761	0.375992328	0.165747181	sargasso
0.27670145	0.293436557	0.316370875	0.299403787	0.377156258	0.348673671	0.155347675	0.393831044	0.362069935	0.321232289	0.297685683	0.380810082	0.349734128	0.155559823	sargasso
0.304288656	0.324787915	0.348963946	0.329908758	0.362230033	0.349586219	0.15294072	0.413890034	0.387744993	0.348686188	0.324940622	0.36610356	0.350640684	0.153153569	sargasso
0.28761971	0.308211029	0.33143276	0.309621781	0.337041587	0.32592693	0.13814497	0.401646495	0.374095321	0.333910108	0.30681935	0.341323584	0.327058524	0.138366088	sargasso
0.28761971	0.308211029	0.33143276	0.309621781	0.337041587	0.32592693	0.13814497	0.401646495	0.374095321	0.333910108	0.30681935	0.341323584	0.327058524	0.138366088	sargasso
0.28761971	0.308211029	0.33143276	0.309621781	0.337041587	0.32592693	0.13814497	0.401646495	0.374095321	0.333910108	0.30681935	0.341323584	0.327058524	0.138366088	sargasso
0.280562311	0.30024156	0.324734479	0.296295285	0.327518582	0.310353637	0.137382418	0.396535426	0.367580473	0.328290254	0.294939011	0.331962675	0.311538458	0.137604073	sargasso
0.295204848	0.314070851	0.33639425	0.313613355	0.355151623	0.318256795	0.145987883	0.407047391	0.378798276	0.33803457	0.310344189	0.359129012	0.319411278	0.146204323	sargasso
0.280562311	0.30024156	0.324734479	0.296295285	0.327518582	0.310353637	0.137382418	0.396535426	0.367580473	0.328290254	0.294939011	0.331962675	0.311538458	0.137604073	sargasso
0.311431199	0.343406886	0.378513277	0.340878963	0.351348639	0.288793147	0.137167126	0.418872029	0.403010339	0.373698235	0.334751099	0.355376095	0.290046364	0.137387916	sargasso
0.302517682	0.332763225	0.367103815	0.337862641	0.346607089	0.330801636	0.163519114	0.412312567	0.394193053	0.364032507	0.332061023	0.350714386	0.331912458	0.1637256	sargasso
0.280856282	0.304514855	0.334798038	0.30414319	0.318566293	0.30858624	0.160874531	0.396411091	0.370872676	0.336731941	0.301921159	0.32314083	0.309772074	0.161082566	sargasso
0.280856282	0.304514855	0.334798038	0.30414319	0.318566293	0.30858624	0.160874531	0.396411091	0.370872676	0.336731941	0.301921159	0.32314083	0.309772074	0.161082566	sargasso
0.280856282	0.304514855	0.334798038	0.30414319	0.318566293	0.30858624	0.160874531	0.396411091	0.370872676	0.336731941	0.301921159	0.32314083	0.309772074	0.161082566	sargasso
0.286376983	0.308939487	0.339905709	0.31253913	0.331377149	0.311884463	0.159162283	0.400471479	0.374523848	0.341044247	0.30942449	0.33573848	0.313059419	0.159371227	sargasso
0.286376983	0.308939487	0.339905709	0.31253913	0.331377149	0.311884463	0.159162283	0.400471479	0.374523848	0.341044247	0.30942449	0.33573848	0.313059419	0.159371227	sargasso
0.319713384	0.338729382	0.361552268	0.328310609	0.333505094	0.298030764	0.18827574	0.411019236	0.389739215	0.354901016	0.322236091	0.337323338	0.286595732	0.146020919	sargasso
0.159361213	0.170388341	0.194624618	0.187652752	0.327207953	0.318988472	0.286169529	0.259006917	0.229185626	0.208848506	0.193008229	0.32985419	0.319690406	0.286257207	sargasso
0.137123346	0.15189366	0.179512531	0.17506589	0.305792034	0.296920896	0.208807334	0.241818219	0.213447407	0.195615157	0.181457371	0.308639705	0.297662973	0.208916351	sargasso
0.135231152	0.154151589	0.181980297	0.180932641	0.295755655	0.28807795	0.167587534	0.240437195	0.215416625	0.197799847	0.186857685	0.29870376	0.288837373	0.167709902	sargasso
0.135231152	0.154151589	0.181980297	0.180932641	0.295755655	0.28807795	0.167587534	0.240437195	0.215416625	0.197799847	0.186857685	0.29870376	0.288837373	0.167709902	sargasso
0.082987614	0.096738689	0.112099998	0.084296465	0.102724768	0.088923365	0.111783899	0.203735366	0.168690577	0.137608618	0.09908323	0.108265288	0.08772067	0.094127849	sargasso
0.174143985	0.186313242	0.204761729	0.197860047	0.242541328	0.288934261	0.364255011	0.268311232	0.240705922	0.216225252	0.201591849	0.245423943	0.281365842	0.306271881	sargasso
0.191431403	0.206600204	0.225837409	0.207953915	0.257604271	0.238344952	0.240755901	0.284367561	0.260444492	0.236361638	0.211702526	0.260957956	0.239210442	0.240855694	sargasso
0.097247265	0.10392943	0.130718157	0.105802998	0.123026662	0.141732782	0.101786576	0.211454913	0.173034549	0.153091714	0.118105508	0.128157124	0.142852634	0.101933129	sargasso
0.083972149	0.091052122	0.127333745	0.087962486	0.07238961	0.076437518	0.038952924	0.201543346	0.16233936	0.150190338	0.101871409	0.078339465	0.077768445	0.039125875	sargasso
0.108926177	0.12066213	0.167938501	0.125064224	0.107500516	0.079664394	0.043566857	0.220417842	0.187150463	0.185551316	0.135703862	0.112876169	0.080983877	0.043737728	sargasso
0.076828249	0.08400429	0.117626287	0.093751155	0.194948778	0.141388133	0.032084797	0.195703417	0.156162575	0.141643733	0.107072011	0.199043393	0.14250505	0.03226009	sargasso
0.192452654	0.202104703	0.226124838	0.228357255	0.351805687	0.36106953	0.241769314	0.284730464	0.256286919	0.236545861	0.23048158	0.354231477	0.361703157	0.241868243	sargasso
0.12462762	0.136645898	0.171053439	0.162798032	0.421035081	0.353966594	0.159023419	0.231141701	0.199837074	0.187986404	0.170090586	0.422952592	0.354605287	0.159147203	sargasso
0.072929144	0.079140604	0.110467449	0.098195054	0.286934227	0.244183391	0.076009944	0.191951171	0.151580438	0.135243997	0.111016057	0.289932519	0.245024502	0.076165132	sargasso
0.127515808	0.145845085	0.186357543	0.17123051	0.467661798	0.397455931	0.137364984	0.233288988	0.207598418	0.201385885	0.177823111	0.469335735	0.398038268	0.137496307	sargasso
0.151637927	0.170002833	0.207983851	0.198152095	0.448958993	0.41150704	0.199423254	0.251911759	0.228180066	0.220393881	0.202573448	0.45072335	0.412074208	0.199533686	sargasso
0.103369638	0.120868951	0.16286096	0.149524257	0.463949084	0.420369118	0.179706603	0.213257894	0.185477614	0.180477276	0.15774329	0.465614438	0.420918882	0.179821387	sargasso
0.121302702	0.125677556	0.152173117	0.136923805	0.407408386	0.394788384	0.148502067	0.225286677	0.188448757	0.170724854	0.145979449	0.409317404	0.395353526	0.148624912	sargasso
0.148288578	0.156218052	0.177708372	0.171110958	0.394986689	0.385218948	0.18995361	0.245176062	0.213793591	0.192884535	0.177260786	0.396943092	0.38578704	0.190061539	sargasso
0.088597491	0.094861679	0.120085642	0.104476251	0.319961816	0.323039442	0.117489561	0.195265442	0.159283787	0.141482398	0.115604162	0.322341919	0.32365796	0.117616504	sargasso
0.082893357	0.087983854	0.121576168	0.096381091	0.415181637	0.362964988	0.101658382	0.190922275	0.153499082	0.142791316	0.108190872	0.416903466	0.363529116	0.101791129	sargasso
0.07938651	0.082908936	0.114484444	0.086810663	0.445932388	0.408190578	0.091677018	0.188297421	0.149262235	0.136609763	0.099438764	0.447502136	0.408706725	0.091813557	sargasso
0.09428817	0.09960863	0.121377133	0.107099794	0.347725481	0.352861583	0.109186783	0.199593395	0.163270086	0.142605245	0.118005782	0.34988448	0.353438169	0.109316692	sargasso
0.107738756	0.112041436	0.13374728	0.114195339	0.35203141	0.320163429	0.090255916	0.209986284	0.17381914	0.153443769	0.124519929	0.354159832	0.320786655	0.09039291	sargasso
0.170632541	0.176874056	0.194980443	0.184077293	0.369491011	0.336615562	0.151068032	0.259219378	0.229336694	0.207362324	0.188842177	0.371496111	0.337214887	0.151183471	sargasso
0.175055683	0.183474466	0.203313977	0.185806215	0.359167874	0.351842523	0.179114893	0.262628108	0.234983057	0.214713082	0.190422833	0.36124298	0.352420509	0.179221228	sargasso
0.186661512	0.195185214	0.213494569	0.207357809	0.36526984	0.384760976	0.207250625	0.271922231	0.245174065	0.223757058	0.21035251	0.367303252	0.385300159	0.207348615	sargasso
0.175774679	0.178452879	0.189777955	0.210347801	0.347275436	0.335975289	0.15882425	0.263200402	0.230637774	0.202737272	0.21311523	0.349438459	0.336574882	0.158937007	sargasso
0.101130754	0.103482857	0.121862575	0.107404888	0.304792374	0.256393373	0.082086965	0.204846337	0.166541815	0.143033504	0.118288383	0.307304859	0.257128507	0.082227021	sargasso
0.132065907	0.138594896	0.160505474	0.142669782	0.359150738	0.348351896	0.124818929	0.228519976	0.19620578	0.176843017	0.150626644	0.361213297	0.348931581	0.124942802	sargasso
0.111648902	0.116101861	0.141493708	0.123492315	0.364771932	0.295374572	0.109227344	0.212750539	0.177101463	0.16016683	0.133016005	0.366797715	0.29603526	0.109356917	sargasso
0.082974382	0.086648531	0.113618627	0.094653413	0.33743909	0.328786969	0.103397049	0.190565497	0.152108312	0.135726184	0.106547333	0.339663267	0.329393655	0.103528552	sargasso
0.095188968	0.098133765	0.130376667	0.100822859	0.439850956	0.348206252	0.095075563	0.199967608	0.161822513	0.150395364	0.112206928	0.441436619	0.348786175	0.095210239	sargasso
0.101405002	0.104236566	0.131729215	0.1045601	0.447196513	0.397325754	0.088069178	0.204795375	0.167012364	0.151595771	0.115640834	0.44875133	0.397849649	0.088206567	sargasso
0.12613523	0.132698163	0.15808785	0.143963009	0.393984169	0.384181023	0.12026614	0.223970875	0.191215903	0.174742565	0.151831225	0.395820379	0.384718597	0.120391712	sargasso
0.112719566	0.119984657	0.140700042	0.132745594	0.307941705	0.328137219	0.124694802	0.213601634	0.180414885	0.159482628	0.141523212	0.310417652	0.328746378	0.124818869	sargasso
0.093115836	0.099237464	0.120826289	0.110106036	0.283020318	0.263202965	0.106127493	0.198546216	0.162862986	0.142091662	0.120745778	0.285725504	0.263923049	0.106258295	sargasso
0.084126338	0.088912882	0.113736957	0.097695813	0.316519707	0.292643368	0.106285833	0.191616833	0.154124349	0.135885254	0.10936442	0.318922192	0.293309331	0.106416501	sargasso
0.076339826	0.081224121	0.108443432	0.088827722	0.3193371	0.286198616	0.071912818	0.18571189	0.147678375	0.131274864	0.101249762	0.321717411	0.286876172	0.072056621	sargasso
0.073501199	0.07848873	0.103978872	0.08657334	0.313894212	0.281723529	0.07650739	0.183250576	0.145189017	0.127291441	0.099137805	0.316305399	0.282405645	0.076648943	sargasso
0.066730805	0.070789911	0.101348303	0.078216225	0.354266495	0.310302794	0.069930084	0.178180084	0.138777971	0.125020385	0.091505401	0.356360286	0.310936958	0.070074327	sargasso
0.06553556	0.070145011	0.101583906	0.079375565	0.350034446	0.312033951	0.076975018	0.177308097	0.138259828	0.125236139	0.0925714	0.352160841	0.312665761	0.077116564	sargasso
0.06342373	0.066658229	0.099524267	0.069605105	0.432325959	0.361222714	0.07009542	0.175602779	0.135273501	0.123412453	0.083622895	0.433942378	0.361784518	0.070239507	sargasso
0.067242391	0.070785522	0.104579836	0.074450396	0.418994129	0.364861369	0.068277575	0.178514585	0.138740107	0.127825573	0.088054411	0.420679986	0.36541906	0.068422407	sargasso
0.077321105	0.081354283	0.110083632	0.087855279	0.403242201	0.355668306	0.079509944	0.186064541	0.147536054	0.132594869	0.100298606	0.405012012	0.356236547	0.079650216	sargasso
0.102443017	0.108073637	0.134151205	0.110527784	0.377863109	0.330942512	0.087050721	0.205380931	0.170125067	0.153666168	0.121084638	0.379792511	0.331544936	0.087188184	sargasso
0.069242328	0.077180922	0.103333473	0.094693296	0.297390759	0.31514436	0.098882847	0.180030018	0.144102067	0.126740143	0.106578432	0.299950451	0.315770924	0.099015914	sargasso
0.055134892	0.059346464	0.085064054	0.063553989	0.266195923	0.206877872	0.041736942	0.169377536	0.129188478	0.110841706	0.078103557	0.269054383	0.207715333	0.041892614	sargasso
0.068226248	0.072434023	0.100246012	0.077247508	0.331161976	0.289005011	0.065501288	0.17923063	0.140102133	0.124042153	0.090609126	0.333433598	0.289674759	0.065647185	sargasso
0.062516399	0.06801948	0.099464744	0.079207398	0.331670135	0.304477781	0.075912431	0.174938649	0.136427745	0.123373277	0.09240783	0.333939075	0.30512169	0.07605426	sargasso
0.063789219	0.06959372	0.103746869	0.080492407	0.333663195	0.300585687	0.07340093	0.175624251	0.137568399	0.127023563	0.093537875	0.335901618	0.301232696	0.073543347	sargasso
0.059931096	0.067589164	0.102874935	0.082470559	0.15180634	0.153245032	0.039555889	0.172736809	0.135911331	0.126273558	0.095353797	0.155996829	0.154214561	0.03971209	sargasso
0.061459471	0.067629889	0.097875684	0.077737324	0.144719854	0.083983108	0.029375706	0.173934028	0.135971412	0.121928111	0.091030881	0.149008796	0.085157841	0.029536275	sargasso
0.082200475	0.091219559	0.122608572	0.114325918	0.243775412	0.211811885	0.072546184	0.18977043	0.155829892	0.143540472	0.124559484	0.246857554	0.212635979	0.072689131	sargasso
0.06534186	0.070106253	0.104552507	0.077864543	0.37380141	0.326358497	0.077234834	0.176836014	0.138019964	0.127738982	0.091141701	0.375748366	0.326965421	0.077375792	sargasso
0.071512572	0.077721901	0.111791804	0.093702413	0.338865906	0.298638314	0.094625778	0.18159318	0.144453347	0.134078667	0.105648726	0.341068447	0.299289703	0.094760187	sargasso
0.069194496	0.078541748	0.110944301	0.097699367	0.262426406	0.227439076	0.068381183	0.180053785	0.145282403	0.133401021	0.109344453	0.26532504	0.228229284	0.06852603	sargasso
0.063209392	0.067821711	0.101577491	0.077503376	0.353797019	0.346631467	0.089827307	0.175204858	0.136097163	0.125142589	0.090810075	0.355884463	0.347209901	0.089963414	sargasso
0.06633763	0.073037617	0.107162453	0.088971592	0.325245321	0.318006456	0.079355188	0.177698851	0.140545785	0.130049273	0.101323366	0.327567279	0.318626851	0.079495467	sargasso
0.082504302	0.087608203	0.123009436	0.097864568	0.422353774	0.389944792	0.098579325	0.189836428	0.15268153	0.143849269	0.109442353	0.424012244	0.390471905	0.098712079	sargasso
0.129291445	0.140761524	0.173378766	0.157002628	0.424684286	0.413699061	0.154826567	0.225904599	0.197776139	0.188092664	0.163773239	0.42633158	0.414204031	0.154939637	sargasso
0.066970661	0.07307674	0.107741527	0.084429696	0.353712887	0.329612553	0.085921675	0.178012535	0.140472308	0.130511805	0.097141385	0.355801612	0.330214798	0.08605922	sargasso
0.141651645	0.152318642	0.182811365	0.178034678	0.446615905	0.424874425	0.178046808	0.235487267	0.207630306	0.19639802	0.183158964	0.448156923	0.425369859	0.178152353	sargasso
0.062877692	0.066601753	0.101738326	0.073309019	0.422131628	0.375370651	0.079935104	0.174533844	0.134808198	0.125165433	0.086908981	0.423776358	0.375909954	0.080074415	sargasso
0.073157355	0.077294342	0.108517267	0.08859314	0.35759899	0.362053901	0.093285888	0.182379976	0.143798396	0.131091863	0.10089983	0.359643459	0.362609148	0.093420155	sargasso
0.071008004	0.074913114	0.108855218	0.080274366	0.438058853	0.390551865	0.084589198	0.180659413	0.141745031	0.131363794	0.093272731	0.439624608	0.391074747	0.084726639	sargasso
0.16207993	0.172987834	0.20393917	0.182975426	0.417259127	0.379590839	0.13264361	0.251335561	0.225281164	0.21503371	0.187688544	0.418929935	0.380125493	0.132763639	sargasso
0.20711045	0.226318225	0.258642048	0.25069049	0.40402773	0.396288246	0.213040352	0.287372559	0.271765083	0.263767928	0.250437081	0.405788183	0.396805912	0.213135362	sargasso
0.092336088	0.097295523	0.130868763	0.104181178	0.461826086	0.39873603	0.144959986	0.196959525	0.160594866	0.150621548	0.115171172	0.463290006	0.399250865	0.145075798	sargasso
0.092783131	0.098762885	0.132085413	0.105320923	0.390763462	0.385011256	0.118434004	0.197343707	0.161860839	0.151699737	0.116223827	0.392586976	0.385540247	0.118559025	sargasso
0.093340188	0.098763563	0.12973775	0.110861942	0.343070477	0.357432723	0.125538811	0.197788924	0.1618727	0.149648741	0.121309608	0.345223248	0.357993871	0.125661343	sargasso
0.134151846	0.142456278	0.169158161	0.148418322	0.394801289	0.346116364	0.091964111	0.229359895	0.199012712	0.184284166	0.15582104	0.396600872	0.346691847	0.092098795	sargasso
0.153693929	0.163831845	0.18688181	0.189983383	0.33318159	0.306664467	0.12048281	0.244729891	0.217392832	0.199943736	0.19417122	0.335411549	0.307298392	0.12060713	sargasso
0.186220333	0.201565698	0.232340813	0.235285789	0.415616393	0.433504313	0.225978523	0.270456195	0.250032514	0.240267515	0.236115649	0.417296946	0.433990419	0.226069838	sargasso
0.060708325	0.063932829	0.091369592	0.074426472	0.297659636	0.258337259	0.073849685	0.172845498	0.132545725	0.116125815	0.08792755	0.300188631	0.259056985	0.073991299	sargasso
0.069618016	0.074932382	0.103820734	0.090965271	0.285164565	0.244516671	0.07183864	0.179643184	0.141787142	0.126989126	0.10306982	0.287809938	0.245264485	0.071981095	sargasso
0.08405453	0.091587022	0.127957717	0.113959931	0.236232162	0.193588704	0.058351934	0.190387785	0.155632883	0.148013845	0.12411166	0.239360079	0.194447219	0.058499373	sargasso
0.09666802	0.08652246	0.062733799	0.054028831	0.046800371	0.038711656	0.022789324	0.216658875	0.162714258	0.096841313	0.072381631	0.053629644	0.039138995	0.01927254	sargasso
0.065362684	0.059500717	0.08928933	0.064956456	0.400659233	0.321218759	0.075851388	0.242115498	0.174067169	0.132394195	0.090022378	0.403766364	0.322323531	0.076103345	sargasso
0.115807936	0.130778924	0.170507222	0.1679582	0.362195313	0.35744518	0.177291676	0.276247472	0.229265988	0.198555171	0.180265188	0.365882188	0.358434767	0.177486345	sargasso
0.115807936	0.130778924	0.170507222	0.1679582	0.362195313	0.35744518	0.177291676	0.276247472	0.229265988	0.198555171	0.180265188	0.365882188	0.358434767	0.177486345	sargasso
0.115807936	0.130778924	0.170507222	0.1679582	0.362195313	0.35744518	0.177291676	0.276247472	0.229265988	0.198555171	0.180265188	0.365882188	0.358434767	0.177486345	sargasso
0.099932022	0.108449541	0.136620671	0.122112766	0.274288505	0.19595708	0.082207978	0.265826464	0.212132573	0.170950025	0.140053242	0.279477835	0.197538987	0.082456931	sargasso
0.081226893	0.083318569	0.101725616	0.06407959	0.123707369	0.066743642	0.023784908	0.253622174	0.1929923	0.142721653	0.08941976	0.132037565	0.068938471	0.024071356	sargasso
0.097328514	0.105791621	0.137450397	0.129700303	0.293363392	0.212990195	0.094834693	0.264072478	0.210076198	0.171632364	0.146706417	0.29820925	0.214501321	0.095076121	sargasso
0.066850424	0.063382909	0.094407983	0.074892797	0.270789534	0.172136486	0.041562945	0.24361977	0.177408621	0.136693761	0.098782428	0.276048213	0.173822165	0.041837167	sargasso
0.066850424	0.063382909	0.094407983	0.074892797	0.270789534	0.172136486	0.041562945	0.24361977	0.177408621	0.136693761	0.098782428	0.276048213	0.173822165	0.041837167	sargasso
0.064205915	0.058014371	0.085994594	0.057812445	0.160077795	0.108245276	0.025578443	0.241883859	0.173318848	0.129899755	0.08389952	0.167570725	0.110226847	0.025862973	sargasso
0.07668592	0.079349101	0.113268301	0.10148339	0.328938574	0.259608388	0.087901346	0.249701977	0.189315394	0.151837841	0.12192674	0.333155513	0.260930866	0.088146023	sargasso
0.090950564	0.099880196	0.137805462	0.131023988	0.348840356	0.316987902	0.117315181	0.258942962	0.204917178	0.171718299	0.147756904	0.352724016	0.318103403	0.117541999	sargasso
0.055206336	0.051568434	0.079958387	0.055707827	0.379215002	0.334376067	0.069541484	0.234133556	0.167123571	0.124501579	0.081745133	0.382608235	0.33542797	0.069794908	sargasso
0.062832043	0.063035004	0.095020302	0.068634652	0.38988176	0.325071841	0.061071113	0.239223346	0.175911084	0.136702552	0.093023799	0.393118709	0.326153815	0.061329693	sargasso
0.055003546	0.049006026	0.075910084	0.050534599	0.367884904	0.339893878	0.061193898	0.233689755	0.164935589	0.121135734	0.077177264	0.3714405	0.340925813	0.061451774	sargasso
0.057046793	0.05177249	0.079069294	0.053800058	0.393096238	0.349194318	0.066689543	0.235074431	0.167067215	0.123699434	0.080028877	0.396279901	0.350197554	0.0669441	sargasso
0.290258139	0.311452717	0.346145183	0.355439395	0.518553674	0.461638927	0.249981105	0.397438228	0.372770369	0.344614834	0.346923172	0.5201419	0.462331653	0.250134528	sargasso
0.066367663	0.062954798	0.087565586	0.063144565	0.398039997	0.347815484	0.060968682	0.235617489	0.171538532	0.12891984	0.087160155	0.401019663	0.348781377	0.06121536	sargasso
0.055708751	0.055131417	0.078882925	0.056276489	0.388027847	0.341872483	0.060127515	0.226870015	0.164392307	0.121399231	0.080869943	0.391109526	0.342844129	0.060371704	sargasso
0.083096631	0.089546673	0.116575763	0.100794829	0.331664413	0.304218203	0.088935874	0.240225315	0.187479764	0.150985777	0.119274199	0.335386932	0.305255264	0.089153476	sargasso
0.139062032	0.149608627	0.177049756	0.171210825	0.330891818	0.276233226	0.1070676	0.279385656	0.235197052	0.201299801	0.181837514	0.334618986	0.277354628	0.107275158	sargasso
0.112080641	0.121017478	0.14898105	0.138018057	0.321856529	0.293669373	0.095107459	0.260283977	0.212304577	0.177861795	0.152281865	0.325715601	0.294736505	0.095321357	sargasso
0.112080641	0.121017478	0.14898105	0.138018057	0.321856529	0.293669373	0.095107459	0.260283977	0.212304577	0.177861795	0.152281865	0.325715601	0.294736505	0.095321357	sargasso
0.100075014	0.107269928	0.135024562	0.120381244	0.357822448	0.328686804	0.103733957	0.251823664	0.201344833	0.166237324	0.136608168	0.361174524	0.329651445	0.103943206	sargasso
0.100075014	0.107269928	0.135024562	0.120381244	0.357822448	0.328686804	0.103733957	0.251823664	0.201344833	0.166237324	0.136608168	0.361174524	0.329651445	0.103943206	sargasso
0.100075014	0.107269928	0.135024562	0.120381244	0.357822448	0.328686804	0.103733957	0.251823664	0.201344833	0.166237324	0.136608168	0.361174524	0.329651445	0.103943206	sargasso
0.0913307	0.096088305	0.124368235	0.105322026	0.384355545	0.344933033	0.092675239	0.245725542	0.192488581	0.157391354	0.123252936	0.387361109	0.345853597	0.092890389	sargasso
0.113595501	0.12270309	0.150369048	0.135726497	0.360206902	0.345898509	0.111766949	0.261128366	0.213494822	0.178971961	0.150218725	0.363524079	0.34681499	0.111971602	sargasso
0.111302897	0.120452061	0.149350375	0.131988555	0.358545035	0.341314137	0.117127843	0.259528846	0.211709261	0.178128645	0.146899194	0.361885756	0.342243195	0.117329754	sargasso
0.111302897	0.120452061	0.149350375	0.131988555	0.358545035	0.341314137	0.117127843	0.259528846	0.211709261	0.178128645	0.146899194	0.361885756	0.342243195	0.117329754	sargasso
0.129365951	0.139243022	0.169022903	0.147421896	0.394664377	0.344224632	0.104215667	0.272157133	0.226645663	0.194507107	0.160600811	0.397530049	0.345144004	0.104424104	sargasso
0.105746984	0.114175618	0.143283114	0.127420828	0.369802952	0.343627512	0.108743064	0.255452156	0.206596643	0.173017502	0.142808646	0.372983128	0.344547957	0.108949058	sargasso
0.129365951	0.139243022	0.169022903	0.147421896	0.394664377	0.344224632	0.104215667	0.272157133	0.226645663	0.194507107	0.160600811	0.397530049	0.345144004	0.104424104	sargasso
0.103833675	0.110992864	0.1385919	0.124648951	0.396134436	0.353241533	0.110470645	0.254144847	0.204087988	0.169125855	0.140353814	0.398983002	0.354137272	0.110675812	sargasso
0.107655987	0.114216127	0.140479654	0.118487515	0.419103146	0.348193914	0.080473892	0.256855637	0.20666936	0.170706093	0.1348878	0.421679229	0.349103451	0.080695093	sargasso
0.129030243	0.138416067	0.165977702	0.14732638	0.384268999	0.356818914	0.112582669	0.271745533	0.225862384	0.191931829	0.160499662	0.387262493	0.357704043	0.112786368	sargasso
0.177036181	0.192831367	0.222318888	0.20427528	0.427851081	0.373856485	0.148434296	0.306219786	0.269887209	0.239267066	0.211340785	0.430324763	0.374699205	0.148619995	sargasso
0.164542794	0.177465722	0.20646593	0.192133248	0.434321165	0.381507158	0.145650759	0.29720524	0.25740248	0.225914866	0.200483918	0.43672356	0.382331461	0.145837858	sargasso
0.192996845	0.210483193	0.240946352	0.232032359	0.44494611	0.390217751	0.161355004	0.317858666	0.284335017	0.255021363	0.236222014	0.447233558	0.391021699	0.161534488	sargasso
0.192996845	0.210483193	0.240946352	0.232032359	0.44494611	0.390217751	0.161355004	0.317858666	0.284335017	0.255021363	0.236222014	0.447233558	0.391021699	0.161534488	sargasso
0.158504501	0.171608657	0.19900395	0.186499983	0.416384935	0.357713968	0.132569432	0.292757928	0.252586663	0.219606489	0.195431352	0.418984711	0.358596087	0.132762879	sargasso
0.158504501	0.171608657	0.19900395	0.186499983	0.416384935	0.357713968	0.132569432	0.292757928	0.252586663	0.219606489	0.195431352	0.418984711	0.358596087	0.132762879	sargasso
0.158504501	0.171608657	0.19900395	0.186499983	0.416384935	0.357713968	0.132569432	0.292757928	0.252586663	0.219606489	0.195431352	0.418984711	0.358596087	0.132762879	sargasso
0.10691724	0.114678949	0.14184773	0.127979353	0.397046894	0.354417711	0.125283524	0.256107152	0.206879482	0.171793401	0.143289253	0.399879545	0.355308682	0.125480682	sargasso
0.128098071	0.138420567	0.165708348	0.151572093	0.402552754	0.376516193	0.150277719	0.27081418	0.225682482	0.191647932	0.16424866	0.405313492	0.377349854	0.150461972	sargasso
0.111597113	0.118983895	0.145905852	0.12889877	0.389439672	0.358676821	0.111861542	0.259162098	0.210145816	0.175120279	0.144076064	0.392362505	0.359555334	0.112065144	sargasso
0.111597113	0.118983895	0.145905852	0.12889877	0.389439672	0.358676821	0.111861542	0.259162098	0.210145816	0.175120279	0.144076064	0.392362505	0.359555334	0.112065144	sargasso
0.123475015	0.132627293	0.160566151	0.136277303	0.404239476	0.355873525	0.109559275	0.26756683	0.221059158	0.187361211	0.150640264	0.406982571	0.356759548	0.109764092	sargasso
0.142342955	0.154832378	0.181434214	0.170720354	0.418879777	0.365903705	0.114551432	0.281025827	0.238927692	0.204841509	0.181335568	0.421453059	0.366764665	0.114753723	sargasso
0.096215241	0.100751996	0.127168491	0.108793803	0.376725942	0.336051792	0.102661096	0.248430029	0.195689425	0.159548953	0.126234412	0.379814684	0.336991251	0.102869622	sargasso
0.096215241	0.100751996	0.127168491	0.108793803	0.376725942	0.336051792	0.102661096	0.248430029	0.195689425	0.159548953	0.126234412	0.379814684	0.336991251	0.102869622	sargasso
0.082969174	0.087831512	0.115071401	0.092029504	0.350448877	0.297959507	0.070707195	0.239118427	0.185416609	0.149482504	0.111358441	0.353878707	0.299006462	0.07093282	sargasso
0.082969174	0.087831512	0.115071401	0.092029504	0.350448877	0.297959507	0.070707195	0.239118427	0.185416609	0.149482504	0.111358441	0.353878707	0.299006462	0.07093282	sargasso
0.173486739	0.18996343	0.219109848	0.208434254	0.419071883	0.360913455	0.122445442	0.303146958	0.267217606	0.236473069	0.215023115	0.421633631	0.361784339	0.122643173	sargasso
0.173486739	0.18996343	0.219109848	0.208434254	0.419071883	0.360913455	0.122445442	0.303146958	0.267217606	0.236473069	0.215023115	0.421633631	0.361784339	0.122643173	sargasso
0.13308391	0.144554541	0.172758386	0.159570158	0.375075459	0.348640501	0.138938844	0.274189711	0.230494127	0.197522789	0.171363264	0.378175199	0.349543512	0.139128372	sargasso
0.13308391	0.144554541	0.172758386	0.159570158	0.375075459	0.348640501	0.138938844	0.274189711	0.230494127	0.197522789	0.171363264	0.378175199	0.349543512	0.139128372	sargasso
0.13308391	0.144554541	0.172758386	0.159570158	0.375075459	0.348640501	0.138938844	0.274189711	0.230494127	0.197522789	0.171363264	0.378175199	0.349543512	0.139128372	sargasso
0.092784896	0.097219735	0.124957144	0.103573054	0.364957482	0.339501679	0.100496493	0.245819613	0.192741975	0.157660961	0.121573038	0.368191808	0.340429544	0.100705758	sargasso
0.11809855	0.125281557	0.153227508	0.135069638	0.370475084	0.339719921	0.107617483	0.263353467	0.214899808	0.181147143	0.14951764	0.373629957	0.340645164	0.107822523	sargasso
0.123665437	0.132663369	0.158432752	0.143961579	0.332750261	0.319784641	0.111234233	0.26735267	0.220846504	0.185514107	0.157443196	0.336419106	0.320765495	0.111437492	sargasso
0.109810598	0.116603993	0.142138273	0.127714843	0.361484081	0.323535025	0.094569996	0.257546693	0.20799914	0.171908781	0.14298436	0.364760518	0.324505448	0.094781972	sargasso
0.123665437	0.132663369	0.158432752	0.143961579	0.332750261	0.319784641	0.111234233	0.26735267	0.220846504	0.185514107	0.157443196	0.336419106	0.320765495	0.111437492	sargasso
0.109810598	0.116603993	0.142138273	0.127714843	0.361484081	0.323535025	0.094569996	0.257546693	0.20799914	0.171908781	0.14298436	0.364760518	0.324505448	0.094781972	sargasso
0.122003801	0.13393724	0.160171241	0.146921366	0.315810412	0.327423066	0.126984045	0.265790135	0.221608877	0.186869249	0.160025686	0.319706202	0.328378618	0.127178594	sargasso
0.122003801	0.13393724	0.160171241	0.146921366	0.315810412	0.327423066	0.126984045	0.265790135	0.221608877	0.186869249	0.160025686	0.319706202	0.328378618	0.127178594	sargasso
0.122003801	0.13393724	0.160171241	0.146921366	0.315810412	0.327423066	0.126984045	0.265790135	0.221608877	0.186869249	0.160025686	0.319706202	0.328378618	0.127178594	sargasso
0.094010383	0.100881994	0.129391924	0.106868669	0.337468028	0.306539893	0.090164945	0.246095791	0.195247039	0.161200494	0.124410652	0.341057092	0.307555228	0.09037862	sargasso
0.12311516	0.140993953	0.174246803	0.151842222	0.255161464	0.277676105	0.114803948	0.26640743	0.227159023	0.198625609	0.164396107	0.259991527	0.278776199	0.115004353	sargasso
0.142884731	0.164307639	0.198541075	0.17538096	0.2673361	0.262809455	0.098050617	0.28054744	0.246001244	0.219054103	0.185415164	0.271971345	0.263957173	0.098259792	sargasso
0.142884731	0.164307639	0.198541075	0.17538096	0.2673361	0.262809455	0.098050617	0.28054744	0.246001244	0.219054103	0.185415164	0.271971345	0.263957173	0.098259792	sargasso
0.133180663	0.151974499	0.188682392	0.167130694	0.245973825	0.266976893	0.102790974	0.273633868	0.236046612	0.210767731	0.178049847	0.250960141	0.268111557	0.10299769	sargasso
0.13976191	0.158695012	0.194252744	0.17439127	0.264664084	0.2333657	0.087985776	0.278355122	0.241488785	0.21546036	0.184539586	0.269344985	0.234611779	0.088200353	sargasso
0.13976191	0.158695012	0.194252744	0.17439127	0.264664084	0.2333657	0.087985776	0.278355122	0.241488785	0.21546036	0.184539586	0.269344985	0.234611779	0.088200353	sargasso
0.13976191	0.158695012	0.194252744	0.17439127	0.264664084	0.2333657	0.087985776	0.278355122	0.241488785	0.21546036	0.184539586	0.269344985	0.234611779	0.088200353	sargasso
0.108978733	0.121117614	0.155500531	0.131789073	0.273635358	0.273895025	0.096031979	0.256519109	0.211300015	0.182968423	0.14655371	0.278174698	0.275008559	0.096242331	sargasso
0.127539441	0.148393944	0.189081758	0.141205415	0.149121106	0.152966186	0.06071138	0.269391894	0.233008981	0.211058885	0.154901251	0.155853614	0.154506892	0.060940303	sargasso
0.131988138	0.117916554	0.096931636	0.093165383	0.088162124	0.10428673	0.095124073	0.299702734	0.231148437	0.146294713	0.119420364	0.099082641	0.102390923	0.074149624	sargasso
0.055542264	0.057936449	0.077315517	0.051399589	0.235799104	0.153828189	0.042633183	0.1480207	0.114259839	0.096961133	0.063224047	0.237561479	0.154512346	0.04275839	sargasso
0.086461857	0.098470509	0.12349882	0.111358143	0.229820415	0.166668415	0.079136722	0.171000317	0.147793666	0.136688381	0.117613092	0.231653273	0.167314097	0.07924594	sargasso
0.086461857	0.098470509	0.12349882	0.111358143	0.229820415	0.166668415	0.079136722	0.171000317	0.147793666	0.136688381	0.117613092	0.231653273	0.167314097	0.07924594	sargasso
0.089081757	0.104855113	0.115909606	0.072483219	0.071739279	0.063952968	0.055469416	0.176521942	0.155007914	0.131017298	0.083161697	0.076190308	0.063134827	0.04654428	sargasso
0.125517637	0.160709202	0.157907963	0.067587234	0.060706317	0.060013983	0.053794719	0.201987341	0.199543118	0.16645734	0.078757398	0.065372989	0.059325263	0.04514835	sargasso
0.117774568	0.144137859	0.160671115	0.117459729	0.128154501	0.072031938	0.053784832	0.19465746	0.186115891	0.168940276	0.123187453	0.131421611	0.072984785	0.053905021	sargasso
0.088806987	0.099762157	0.129120067	0.105557263	0.177333549	0.117758855	0.069603831	0.17278412	0.148888528	0.141575605	0.112352222	0.179870009	0.118555769	0.069717117	sargasso
0.083459675	0.099000759	0.139713138	0.107857682	0.121084772	0.10835506	0.076080061	0.172562435	0.150321156	0.151098594	0.114984155	0.124566257	0.106090061	0.063795879	sargasso
0.080637679	0.090739876	0.135478869	0.09533821	0.07608933	0.097592354	0.061608348	0.166600719	0.141337857	0.147043422	0.103047602	0.080205761	0.098455437	0.061725024	sargasso
0.087742127	0.102883764	0.139976904	0.106962271	0.110596068	0.103421867	0.063136205	0.171934381	0.151456267	0.150942504	0.113615714	0.114137851	0.104265459	0.063252233	sargasso
0.07594195	0.086826153	0.113428444	0.091060661	0.182686955	0.136633366	0.063674517	0.163141102	0.138116464	0.128001258	0.099166863	0.185143888	0.137369677	0.063790366	sargasso
0.062800847	0.063828498	0.08966735	0.07983686	0.227551997	0.162660226	0.04689407	0.153426945	0.119135879	0.107554339	0.088982649	0.229410157	0.163317531	0.047017444	sargasso
0.066035084	0.075080588	0.093147524	0.079439446	0.140883461	0.105876289	0.064893588	0.160490066	0.131323934	0.111801215	0.089415669	0.143976673	0.103665285	0.054354224	sargasso
0.066035084	0.075080588	0.093147524	0.079439446	0.140883461	0.105876289	0.064893588	0.160490066	0.131323934	0.111801215	0.089415669	0.143976673	0.103665285	0.054354224	sargasso
0.046653882	0.045708787	0.069918446	0.057510763	0.222915068	0.173454285	0.039275784	0.141479507	0.104240403	0.0905931	0.068741687	0.224819064	0.17407839	0.039402638	sargasso
0.048603177	0.047789976	0.06933488	0.056655556	0.223717719	0.181796342	0.047132362	0.142947868	0.105968893	0.090100728	0.067972168	0.225610763	0.182396665	0.047255702	sargasso
0.095751144	0.10901393	0.135739684	0.134515777	0.285900474	0.283320516	0.158136293	0.177939877	0.156540394	0.147067457	0.138562545	0.287009746	0.283662587	0.158214107	sargasso
0.054888379	0.052486047	0.065449536	0.047672998	0.230833903	0.200029492	0.046958476	0.147949204	0.110108942	0.086788528	0.059881255	0.232583225	0.200572014	0.047082793	sargasso
0.053110797	0.052690238	0.070502661	0.059171882	0.323760271	0.28020221	0.05569464	0.146845281	0.11042162	0.091105625	0.0702646	0.324384928	0.280538261	0.055815332	sargasso
0.061218146	0.059849843	0.077838562	0.062913738	0.319783986	0.273852825	0.048265729	0.15398775	0.117121741	0.097598702	0.073797904	0.320361674	0.274191707	0.048392255	sargasso
0.056397896	0.056090329	0.074572474	0.062240575	0.304447383	0.280766487	0.079513423	0.150468186	0.114057779	0.094817892	0.073185943	0.305194557	0.281087428	0.079625182	sargasso
0.059406281	0.059028141	0.074042268	0.060497403	0.22186771	0.202487811	0.048168536	0.152699739	0.116473928	0.094385564	0.071628295	0.223687544	0.203019202	0.048295159	sargasso
0.059406281	0.059028141	0.074042268	0.060497403	0.22186771	0.202487811	0.048168536	0.152699739	0.116473928	0.094385564	0.071628295	0.223687544	0.203019202	0.048295159	sargasso
0.061437786	0.05857347	0.06318596	0.052056529	0.117942721	0.09518104	0.035130486	0.154213488	0.116132595	0.085211411	0.064050741	0.12140923	0.096071757	0.035263557	sargasso
0.056576248	0.054307751	0.051899064	0.04285102	0.073624425	0.057661209	0.030429354	0.156689554	0.116928995	0.077976547	0.057105925	0.078256726	0.056931406	0.025179192	sargasso
0.053328019	0.049394198	0.06456019	0.049159233	0.248943806	0.199925154	0.043756682	0.148395181	0.108736105	0.086385705	0.061456326	0.250389785	0.200464591	0.043885607	sargasso
0.056770634	0.052389972	0.062549241	0.048064783	0.173533812	0.132565618	0.033828091	0.150942534	0.111197904	0.084704064	0.06048391	0.176084742	0.133322909	0.033961989	sargasso
0.056770634	0.052389972	0.062549241	0.048064783	0.173533812	0.132565618	0.033828091	0.150942534	0.111197904	0.084704064	0.06048391	0.176084742	0.133322909	0.033961989	sargasso
0.051936794	0.04991978	0.056203175	0.044425465	0.11428538	0.079548717	0.03108984	0.153626636	0.113555849	0.081594296	0.058530051	0.11806526	0.078033328	0.025717251	sargasso
0.057663914	0.054051846	0.054072887	0.044396266	0.085805289	0.059615899	0.030628651	0.15750879	0.116786882	0.079817072	0.058503099	0.090186447	0.058815166	0.025337752	sargasso
0.071093515	0.066298656	0.078124017	0.061641864	0.22227028	0.162456036	0.038840797	0.161341429	0.122482307	0.097886898	0.072682537	0.224087119	0.163113028	0.038972259	sargasso
0.071093515	0.066298656	0.078124017	0.061641864	0.22227028	0.162456036	0.038840797	0.161341429	0.122482307	0.097886898	0.072682537	0.224087119	0.163113028	0.038972259	sargasso
0.081090882	0.077741414	0.092685692	0.074825779	0.309798956	0.242172956	0.06291569	0.168565139	0.131752968	0.110215217	0.08452709	0.310477555	0.242591724	0.063035436	sargasso
0.072929181	0.069138557	0.083758593	0.065093212	0.314157397	0.266093224	0.079443239	0.162638769	0.124767616	0.102647938	0.075777769	0.314786553	0.266449779	0.079555295	sargasso
0.057582021	0.05166864	0.065246545	0.049845468	0.236650243	0.19989033	0.047468372	0.151516393	0.110611849	0.086977519	0.06208054	0.238261253	0.200429693	0.04759559	sargasso
0.059137717	0.052896611	0.060939219	0.047920816	0.173037589	0.1272396	0.031669348	0.152661324	0.111617856	0.083343931	0.060356423	0.175592452	0.128015488	0.031804379	sargasso
0.059137717	0.052896611	0.060939219	0.047920816	0.173037589	0.1272396	0.031669348	0.152661324	0.111617856	0.083343931	0.060356423	0.175592452	0.128015488	0.031804379	sargasso
0.062898017	0.055759043	0.057748925	0.046179187	0.127951115	0.08551123	0.026372282	0.155412734	0.113953136	0.080658585	0.058798324	0.131250203	0.086440131	0.026510015	sargasso
0.057886019	0.05508012	0.054330375	0.043924678	0.091798827	0.066164948	0.0300621	0.157754526	0.117668942	0.080070943	0.058107309	0.096061796	0.065126605	0.024861068	sargasso
0.059424136	0.056415267	0.053430494	0.042026404	0.076669671	0.052706782	0.027480133	0.158806384	0.11871995	0.079324886	0.056414962	0.081253424	0.052152243	0.022737382	sargasso
0.063320197	0.060332865	0.051489305	0.040546421	0.059495237	0.044130698	0.026439041	0.161465377	0.121797025	0.077713065	0.055096991	0.064443365	0.043884628	0.021881165	sargasso
0.063861907	0.061251141	0.061179087	0.046057664	0.120400734	0.083270021	0.026372233	0.156122878	0.118412688	0.083558954	0.058691964	0.12383011	0.084207617	0.026510015	sargasso
0.063861907	0.061251141	0.061179087	0.046057664	0.120400734	0.083270021	0.026372233	0.156122878	0.118412688	0.083558954	0.058691964	0.12383011	0.084207617	0.026510015	sargasso
0.05953183	0.056037221	0.069537655	0.051376458	0.221484154	0.175187662	0.03319202	0.153000891	0.1142001	0.090625629	0.063467771	0.22330749	0.175803319	0.033326428	sargasso
0.05953183	0.056037221	0.069537655	0.051376458	0.221484154	0.175187662	0.03319202	0.153000891	0.1142001	0.090625629	0.063467771	0.22330749	0.175803319	0.033326428	sargasso
0.059768479	0.059714966	0.062117409	0.050426841	0.110737555	0.094027318	0.040370788	0.159120917	0.121370785	0.086593837	0.06393493	0.114607394	0.091982797	0.033326428	sargasso
0.059768479	0.059714966	0.062117409	0.050426841	0.110737555	0.094027318	0.040370788	0.159120917	0.121370785	0.086593837	0.06393493	0.114607394	0.091982797	0.033326428	sargasso
0.06216196	0.059558231	0.055072572	0.043175254	0.067443416	0.050571214	0.027567379	0.160760894	0.121258728	0.080732718	0.057466228	0.072231852	0.050092023	0.022799881	sargasso
0.060045063	0.05798145	0.074409351	0.051881455	0.198968619	0.141198769	0.033253938	0.153471366	0.115840957	0.094774991	0.063937746	0.201125562	0.141927496	0.033388492	sargasso
0.063740008	0.062151022	0.076096401	0.057079539	0.150436938	0.115020782	0.033128362	0.156164959	0.119231418	0.096209168	0.06860888	0.153361589	0.115841813	0.033263009	sargasso
0.069404483	0.067132756	0.074702971	0.057261068	0.07071244	0.06239355	0.027132271	0.160295233	0.12328735	0.095037416	0.068776205	0.075054146	0.06341476	0.027269958	sargasso
0.07262291	0.07136672	0.078050375	0.057753801	0.080604292	0.059979428	0.029861843	0.162644207	0.126733303	0.097875006	0.069220893	0.08476042	0.061010417	0.029998174	sargasso
0.072254814	0.071543619	0.07070706	0.053031247	0.065775372	0.053104911	0.036716666	0.167654231	0.130679563	0.09377481	0.066277914	0.070605136	0.052533835	0.030315282	sargasso
0.079453044	0.078061812	0.072200373	0.053931594	0.054140415	0.04441952	0.031739932	0.172551438	0.135790154	0.09502393	0.067084782	0.059218131	0.044161912	0.026224621	sargasso
0.073177032	0.076726355	0.096470699	0.070918322	0.176544219	0.120447047	0.029670291	0.163013667	0.131072462	0.11347992	0.081045076	0.179045513	0.121248461	0.0298067	sargasso
0.073177032	0.076726355	0.096470699	0.070918322	0.176544219	0.120447047	0.029670291	0.163013667	0.131072462	0.11347992	0.081045076	0.179045513	0.121248461	0.0298067	sargasso
0.072063044	0.071130052	0.083221629	0.070707642	0.121022969	0.095868923	0.029384587	0.162316069	0.126594454	0.102274507	0.080873951	0.124452904	0.096761569	0.029521313	sargasso
0.064394042	0.062688753	0.083236113	0.069521815	0.236983374	0.202575088	0.047180273	0.156825885	0.119794272	0.102301687	0.07981655	0.238594025	0.203107357	0.047308289	sargasso
0.068788692	0.068711966	0.088303111	0.07866928	0.169741392	0.148651734	0.041945778	0.160077125	0.124722049	0.106616244	0.088054553	0.172360688	0.149356976	0.042076468	sargasso
0.068788692	0.068711966	0.088303111	0.07866928	0.169741392	0.148651734	0.041945778	0.160077125	0.124722049	0.106616244	0.088054553	0.172360688	0.149356976	0.042076468	sargasso
0.078485444	0.077824421	0.086285025	0.069250971	0.100159071	0.089632809	0.035188861	0.166964412	0.132025138	0.104861274	0.079559691	0.103958614	0.090548977	0.035322677	sargasso
0.078014404	0.080297522	0.099772029	0.08592122	0.121970661	0.102232218	0.034743212	0.16667144	0.134072512	0.116314679	0.094562769	0.12538448	0.103101663	0.034877349	sargasso
0.063800417	0.062391281	0.083315976	0.069478638	0.203073978	0.170833185	0.037471384	0.156325743	0.119509332	0.102346592	0.079765566	0.205169424	0.171464071	0.037604127	sargasso
0.078014404	0.080297522	0.099772029	0.08592122	0.121970661	0.102232218	0.034743212	0.16667144	0.134072512	0.116314679	0.094562769	0.12538448	0.103101663	0.034877349	sargasso
0.079713494	0.077863261	0.085863113	0.069387019	0.083817832	0.066906452	0.030461881	0.167919829	0.132098258	0.104518324	0.079690807	0.087921076	0.067911737	0.030598188	sargasso
0.068488412	0.067174464	0.088051625	0.078435384	0.182025209	0.161902755	0.043242976	0.159796506	0.123438247	0.106377847	0.087830409	0.184445247	0.162563398	0.043372989	sargasso
0.077825993	0.080915861	0.10336078	0.089249216	0.117843308	0.099220648	0.03191977	0.16659762	0.134618282	0.119376406	0.097566657	0.121332444	0.100102097	0.032055456	sargasso
0.079185359	0.079975352	0.084729463	0.065285422	0.066945665	0.060565438	0.028208323	0.167513236	0.133805081	0.103546657	0.075999536	0.071366988	0.061595924	0.028345771	sargasso
0.07494653	0.076548912	0.101717874	0.09443251	0.165924206	0.128055379	0.037690151	0.164522216	0.131078303	0.117977448	0.102232538	0.16860193	0.128831774	0.03782301	sargasso
0.079569407	0.080949083	0.094717309	0.074127726	0.118391737	0.087943599	0.035280921	0.167849958	0.134636387	0.112026289	0.083954811	0.121869683	0.088867538	0.03541493	sargasso
0.073177129	0.076593354	0.080856092	0.057191126	0.066141345	0.052628923	0.033120129	0.168619901	0.134883836	0.102340482	0.070065781	0.07099317	0.052071914	0.027330056	sargasso
0.073177129	0.076593354	0.080856092	0.057191126	0.066141345	0.052628923	0.033120129	0.168619901	0.134883836	0.102340482	0.070065781	0.07099317	0.052071914	0.027330056	sargasso
0.072395727	0.070912927	0.065645084	0.050166477	0.047570415	0.04083252	0.029684648	0.168100715	0.130450621	0.089688785	0.063802361	0.052818991	0.040703531	0.024509268	sargasso
0.075731389	0.079203874	0.097442761	0.068442911	0.153306827	0.111919068	0.034327772	0.165115282	0.133253977	0.114351764	0.078853324	0.156190053	0.112753972	0.034462374	sargasso
0.08181148	0.085332192	0.097831257	0.069986902	0.098422304	0.07186842	0.031631533	0.169557169	0.138256326	0.114687972	0.080244422	0.102262542	0.072855867	0.031767525	sargasso
0.068604	0.069959708	0.076498859	0.06022704	0.070477344	0.054655861	0.033977173	0.165622711	0.129770711	0.098749407	0.072794989	0.075244755	0.054025035	0.028027575	sargasso
0.077570796	0.074675269	0.089813098	0.077621497	0.140533984	0.095640101	0.032583009	0.16653797	0.129630134	0.107904352	0.087117642	0.143635496	0.096536644	0.032718651	sargasso
0.112147458	0.101405956	0.081480175	0.076992244	0.075256616	0.074913912	0.071566507	0.192690983	0.15224795	0.102052778	0.08727596	0.07963267	0.07378222	0.060211629	sargasso
0.120333329	0.124447644	0.158121333	0.129560843	0.400595248	0.348719686	0.097777188	0.298020095	0.237729743	0.193103909	0.149380162	0.404242426	0.349909246	0.09805575	sargasso
0.08444345	0.084292173	0.122169025	0.095491774	0.411139578	0.35582462	0.097391292	0.273954719	0.206977099	0.164320379	0.119914368	0.414585471	0.356981575	0.097668789	sargasso
0.115064673	0.127177343	0.172794357	0.169794291	0.392859071	0.362320215	0.163970307	0.293932348	0.23935166	0.204673335	0.184085712	0.396621644	0.363453269	0.164205432	sargasso
0.136932358	0.152181357	0.189449683	0.186495915	0.340379208	0.329881102	0.189900354	0.308931887	0.258824706	0.218149319	0.198634714	0.345128834	0.331142128	0.19012095	sargasso
0.142231971	0.16051808	0.200940296	0.199999735	0.340507567	0.331737965	0.193791255	0.312436342	0.265202492	0.227371439	0.210356563	0.345254928	0.332991838	0.194009557	sargasso
0.133504853	0.134615898	0.164497107	0.146193519	0.307302266	0.202744126	0.070570365	0.307377219	0.245942384	0.198378906	0.163851708	0.312739581	0.204569504	0.070868842	sargasso
0.133504853	0.134615898	0.164497107	0.146193519	0.307302266	0.202744126	0.070570365	0.307377219	0.245942384	0.198378906	0.163851708	0.312739581	0.204569504	0.070868842	sargasso
0.140340954	0.15137203	0.188305601	0.177209437	0.387830645	0.332001388	0.14942731	0.311231703	0.258233011	0.217248887	0.190592229	0.391699821	0.333254367	0.149672583	sargasso
0.140340954	0.15137203	0.188305601	0.177209437	0.387830645	0.332001388	0.14942731	0.311231703	0.258233011	0.217248887	0.190592229	0.391699821	0.333254367	0.149672583	sargasso
0.119947858	0.124229774	0.15665549	0.142873809	0.368722111	0.310913116	0.13761276	0.29779765	0.237588361	0.191951901	0.160886452	0.372939348	0.312250078	0.137865528	sargasso
0.0960778	0.095660441	0.129139811	0.108572908	0.35146606	0.301576018	0.093973637	0.282250255	0.216056734	0.170076862	0.131310552	0.356009513	0.302951872	0.094254911	sargasso
0.08500056	0.078589275	0.107413545	0.088130705	0.364906043	0.336978614	0.11304123	0.274414003	0.20276852	0.152662128	0.113604382	0.369177848	0.338207841	0.113308623	sargasso
0.079232864	0.068875097	0.094387911	0.066449538	0.36710602	0.343949109	0.071645029	0.2696307	0.194712967	0.142045274	0.094774917	0.37130174	0.345141649	0.071937688	sargasso
0.082619652	0.072868645	0.0973313	0.070362583	0.382118165	0.341513604	0.080787718	0.271878839	0.197738886	0.144393682	0.098148473	0.386045486	0.34271571	0.08107429	sargasso
0.082619652	0.072868645	0.0973313	0.070362583	0.382118165	0.341513604	0.080787718	0.271878839	0.197738886	0.144393682	0.098148473	0.386045486	0.34271571	0.08107429	sargasso
0.094338059	0.081994735	0.102154501	0.074431598	0.407865435	0.357926756	0.068327948	0.278830618	0.204074949	0.14800413	0.101515144	0.411315054	0.359062642	0.068621449	sargasso
0.093617037	0.082111456	0.102678619	0.084204882	0.429035634	0.365517527	0.091614097	0.275706917	0.202173665	0.147626489	0.109446101	0.432076961	0.366604209	0.091886349	sargasso
0.04361162	0.038275503	0.065087266	0.039223041	0.392067164	0.337609857	0.046644177	0.239957824	0.166884005	0.116763808	0.070049204	0.395627528	0.338768065	0.046939477	sargasso
0.09107478	0.089135565	0.115881994	0.095252663	0.374751478	0.335855722	0.090806544	0.268894732	0.203706294	0.156707764	0.118114255	0.378535956	0.337000221	0.091068439	sargasso
0.066498891	0.06686268	0.098454714	0.085256822	0.3002671	0.263173223	0.082150511	0.246866152	0.182534412	0.141074091	0.108466797	0.305151194	0.264527023	0.082406007	sargasso
0.070510812	0.070321448	0.099788733	0.086422585	0.289343804	0.252296329	0.083618805	0.249486297	0.185142756	0.142134964	0.109473765	0.294418126	0.25369215	0.083873339	sargasso
0.070510812	0.070321448	0.099788733	0.086422585	0.289343804	0.252296329	0.083618805	0.249486297	0.185142756	0.142134964	0.109473765	0.294418126	0.25369215	0.083873339	sargasso
0.070510812	0.070321448	0.099788733	0.086422585	0.289343804	0.252296329	0.083618805	0.249486297	0.185142756	0.142134964	0.109473765	0.294418126	0.25369215	0.083873339	sargasso
0.054153565	0.048257224	0.078886792	0.052048847	0.376885206	0.327281713	0.078088865	0.2385526	0.168259591	0.125250727	0.079533726	0.380472511	0.328404188	0.07834667	sargasso
0.077125296	0.075321019	0.10480772	0.082075104	0.360991538	0.340862036	0.080558285	0.253820211	0.188914254	0.146166727	0.10566844	0.364832014	0.341939479	0.080814563	sargasso
0.055124678	0.050707687	0.078864425	0.056610145	0.356547892	0.356341511	0.068714969	0.238806397	0.169838518	0.125116616	0.08342766	0.360448599	0.357366085	0.068977796	sargasso
0.055124678	0.050707687	0.078864425	0.056610145	0.356547892	0.356341511	0.068714969	0.238806397	0.169838518	0.125116616	0.08342766	0.360448599	0.357366085	0.068977796	sargasso
0.089331135	0.08879406	0.117032327	0.098886199	0.341030747	0.339237839	0.103311732	0.261650801	0.199009567	0.155970797	0.120278157	0.345187545	0.340317696	0.103553571	sargasso
0.074150063	0.071590774	0.100118004	0.080606632	0.379530638	0.362012327	0.107285373	0.251397461	0.185743704	0.142249018	0.104312785	0.383062065	0.363018006	0.107524723	sargasso
0.074150063	0.071590774	0.100118004	0.080606632	0.379530638	0.362012327	0.107285373	0.251397461	0.185743704	0.142249018	0.104312785	0.383062065	0.363018006	0.107524723	sargasso
0.093291156	0.091853619	0.122165591	0.101381242	0.402172357	0.361782163	0.098592088	0.264208168	0.201292858	0.160097778	0.122437015	0.405361503	0.362788647	0.098836564	sargasso
0.093291156	0.091853619	0.122165591	0.101381242	0.402172357	0.361782163	0.098592088	0.264208168	0.201292858	0.160097778	0.122437015	0.405361503	0.362788647	0.098836564	sargasso
0.071800649	0.067167573	0.096006744	0.070858032	0.380227268	0.35533917	0.081135631	0.249848351	0.182369933	0.138933316	0.095821433	0.383750111	0.356366247	0.081390731	sargasso
0.071800649	0.067167573	0.096006744	0.070858032	0.380227268	0.35533917	0.081135631	0.249848351	0.182369933	0.138933316	0.095821433	0.383750111	0.356366247	0.081390731	sargasso
0.079054482	0.074647173	0.104062252	0.080071338	0.391249925	0.351842284	0.077943429	0.254758686	0.188140988	0.145466521	0.103861503	0.394607186	0.352881134	0.078200564	sargasso
0.097759247	0.096748784	0.124773532	0.098320462	0.400711894	0.369368851	0.090810902	0.267320663	0.205135912	0.162247807	0.119782723	0.403928131	0.370353132	0.091060206	sargasso
0.097759247	0.096748784	0.124773532	0.098320462	0.400711894	0.369368851	0.090810902	0.267320663	0.205135912	0.162247807	0.119782723	0.403928131	0.370353132	0.091060206	sargasso
0.125367761	0.128924191	0.159635052	0.131119788	0.414867878	0.380067766	0.114424124	0.286065996	0.230089501	0.190629408	0.148469776	0.41787827	0.38101989	0.114659399	sargasso
0.083369747	0.080076568	0.109468155	0.08599174	0.398078591	0.368352622	0.096141338	0.257123142	0.191930354	0.149689451	0.108933121	0.401316941	0.369335324	0.09638644	sargasso
0.114051811	0.115804814	0.146399632	0.12720342	0.378425002	0.369382381	0.128729299	0.27790916	0.219569281	0.179719999	0.14497216	0.381964177	0.37036258	0.128955454	sargasso
0.114051811	0.115804814	0.146399632	0.12720342	0.378425002	0.369382381	0.128729299	0.27790916	0.219569281	0.179719999	0.14497216	0.381964177	0.37036258	0.128955454	sargasso
0.092120565	0.090565935	0.122082375	0.096312277	0.399476081	0.371567488	0.086448982	0.263082802	0.200054199	0.159945562	0.117956899	0.40269798	0.372541428	0.086700037	sargasso
0.092120565	0.090565935	0.122082375	0.096312277	0.399476081	0.371567488	0.086448982	0.263082802	0.200054199	0.159945562	0.117956899	0.40269798	0.372541428	0.086700037	sargasso
0.09132158	0.088980593	0.119828664	0.097275607	0.413311839	0.372755915	0.091108218	0.26255548	0.198839575	0.158119395	0.118800595	0.416332781	0.373726398	0.091356479	sargasso
0.092120565	0.090565935	0.122082375	0.096312277	0.399476081	0.371567488	0.086448982	0.263082802	0.200054199	0.159945562	0.117956899	0.40269798	0.372541428	0.086700037	sargasso
0.09132158	0.088980593	0.119828664	0.097275607	0.413311839	0.372755915	0.091108218	0.26255548	0.198839575	0.158119395	0.118800595	0.416332781	0.373726398	0.091356479	sargasso
0.075448945	0.072925285	0.103757083	0.071702845	0.404461145	0.37601012	0.084891953	0.251930505	0.186516732	0.14510268	0.096494317	0.407613307	0.376971394	0.085144021	sargasso
0.075448945	0.072925285	0.103757083	0.071702845	0.404461145	0.37601012	0.084891953	0.251930505	0.186516732	0.14510268	0.096494317	0.407613307	0.376971394	0.085144021	sargasso
0.067481942	0.064034566	0.093937539	0.070896067	0.38588655	0.350355774	0.084509417	0.246612653	0.179708675	0.137161359	0.095791809	0.389317185	0.351396501	0.084761731	sargasso
0.108291537	0.108712681	0.140803844	0.116687417	0.423049182	0.379630178	0.101243652	0.273587137	0.213774562	0.175053164	0.135702133	0.425919056	0.380576342	0.101484999	sargasso
0.116877779	0.117774211	0.145951614	0.124647155	0.40074712	0.367746711	0.097280577	0.279422522	0.220806748	0.179247677	0.142671317	0.403938323	0.368728697	0.09752427	sargasso
0.116877779	0.117774211	0.145951614	0.124647155	0.40074712	0.367746711	0.097280577	0.279422522	0.220806748	0.179247677	0.142671317	0.403938323	0.368728697	0.09752427	sargasso
0.119039148	0.122217275	0.150929451	0.129736915	0.393734664	0.371574819	0.108727567	0.28097111	0.2243146	0.183331445	0.147144079	0.397032976	0.372545958	0.108964622	sargasso
0.102095075	0.101375617	0.130883574	0.105842598	0.384875417	0.354206592	0.108101726	0.269493014	0.208164424	0.167012498	0.12623328	0.388308674	0.355231613	0.108339205	sargasso
0.119039148	0.122217275	0.150929451	0.129736915	0.393734664	0.371574819	0.108727567	0.28097111	0.2243146	0.183331445	0.147144079	0.397032976	0.372545958	0.108964622	sargasso
0.102095075	0.101375617	0.130883574	0.105842598	0.384875417	0.354206592	0.108101726	0.269493014	0.208164424	0.167012498	0.12623328	0.388308674	0.355231613	0.108339205	sargasso
0.077066869	0.075223073	0.10473416	0.084440559	0.339878678	0.339627594	0.102409109	0.252716333	0.188061506	0.145812318	0.10755109	0.34403047	0.340700001	0.102650069	sargasso
0.095152058	0.094662793	0.12415874	0.097439788	0.393696129	0.361625612	0.104493082	0.264415562	0.202699259	0.161441639	0.118825123	0.396987945	0.362624735	0.104731932	sargasso
0.095152058	0.094662793	0.12415874	0.097439788	0.393696129	0.361625612	0.104493082	0.264415562	0.202699259	0.161441639	0.118825123	0.396987945	0.362624735	0.104731932	sargasso
0.095152058	0.094662793	0.12415874	0.097439788	0.393696129	0.361625612	0.104493082	0.264415562	0.202699259	0.161441639	0.118825123	0.396987945	0.362624735	0.104731932	sargasso
0.15615876	0.166622683	0.195684269	0.186804518	0.342148036	0.351997435	0.136064529	0.306280375	0.258960038	0.219957203	0.197275609	0.346250713	0.353027374	0.136285394	sargasso
0.150217146	0.161989376	0.190380692	0.175762251	0.339677483	0.350887686	0.149899036	0.302030832	0.255215973	0.215552852	0.187523976	0.343812138	0.351919174	0.150111958	sargasso
0.150217146	0.161989376	0.190380692	0.175762251	0.339677483	0.350887686	0.149899036	0.302030832	0.255215973	0.215552852	0.187523976	0.343812138	0.351919174	0.150111958	sargasso
0.092849687	0.094832003	0.123200916	0.107000515	0.311975539	0.329111069	0.119623296	0.262850285	0.202824444	0.160658523	0.127183601	0.31658107	0.330213189	0.119853333	sargasso
0.092849687	0.094832003	0.123200916	0.107000515	0.311975539	0.329111069	0.119623296	0.262850285	0.202824444	0.160658523	0.127183601	0.31658107	0.330213189	0.119853333	sargasso
0.090733632	0.110529706	0.154409066	0.104984537	0.172959775	0.220545143	0.071217723	0.261040509	0.214714795	0.186001003	0.125360563	0.180251688	0.222043693	0.071475767	sargasso
0.114657365	0.142821267	0.19070901	0.11975956	0.105805226	0.180106938	0.074519075	0.277314395	0.239944905	0.215770721	0.138305172	0.114614688	0.18177633	0.074775174	sargasso
0.129576832	0.155201226	0.20176363	0.139266029	0.126550302	0.157364443	0.079947516	0.287574619	0.249706224	0.224883869	0.155420765	0.134880558	0.159135491	0.080200396	sargasso
0.114657365	0.142821267	0.19070901	0.11975956	0.105805226	0.180106938	0.074519075	0.277314395	0.239944905	0.215770721	0.138305172	0.114614688	0.18177633	0.074775174	sargasso
0.129576832	0.155201226	0.20176363	0.139266029	0.126550302	0.157364443	0.079947516	0.287574619	0.249706224	0.224883869	0.155420765	0.134880558	0.159135491	0.080200396	sargasso
0.139376253	0.159760863	0.200443015	0.14758715	0.154624954	0.172408491	0.082832083	0.294358999	0.25332731	0.223810107	0.162735522	0.162325516	0.174112946	0.083083302	sargasso
0.139376253	0.159760863	0.200443015	0.14758715	0.154624954	0.172408491	0.082832083	0.294358999	0.25332731	0.223810107	0.162735522	0.162325516	0.174112946	0.083083302	sargasso
0.177116856	0.196508855	0.23329936	0.192039743	0.243874758	0.228696093	0.114006728	0.320599198	0.282456845	0.250943363	0.201866299	0.249724403	0.230163753	0.114239544	sargasso
0.08813794	0.111254714	0.152157515	0.066050328	0.050364748	0.078976348	0.063873433	0.268239141	0.222354025	0.188050345	0.094727971	0.061750147	0.078113817	0.050037902	sargasso
0.104335077	0.124005772	0.162769452	0.090189688	0.078832582	0.134986103	0.100154221	0.278014541	0.2316107	0.196416676	0.115591973	0.089445762	0.131563917	0.078310639	sargasso
0.105526179	0.126559794	0.170538306	0.085399039	0.06778238	0.064493649	0.049216639	0.278757423	0.233493134	0.20257926	0.111452065	0.078694783	0.064292133	0.038617045	sargasso
0.184273958	0.203517526	0.238332987	0.178580508	0.171739429	0.152877674	0.13232848	0.326892883	0.289876401	0.256300181	0.192081913	0.179860383	0.148639724	0.103383943	sargasso
0.06545838	0.072703972	0.100788951	0.09016411	0.315861613	0.264001518	0.068326838	0.156625167	0.127257109	0.118053474	0.098886348	0.317073286	0.26445663	0.0684423	sargasso
0.116713531	0.135955974	0.165685192	0.170977756	0.289984256	0.304783791	0.194211721	0.195768207	0.180631965	0.174733222	0.172983795	0.291433156	0.30516395	0.194282651	sargasso
0.139520049	0.158879191	0.186713174	0.194138825	0.288023919	0.316091508	0.236180514	0.213410422	0.20018889	0.193205327	0.194310799	0.289488941	0.316452295	0.236239359	sargasso
0.123949222	0.146530315	0.177281246	0.186225116	0.284398019	0.312967092	0.223575518	0.20144704	0.189701438	0.184943825	0.187037274	0.285901845	0.313333601	0.223637924	sargasso
0.168282315	0.198079094	0.235692218	0.213409707	0.238547385	0.207776681	0.159490421	0.2360681	0.234063029	0.236574471	0.212129116	0.240533561	0.208355904	0.159572497	sargasso
0.189688429	0.221933067	0.27608192	0.253041655	0.283670992	0.251180768	0.179300562	0.253126442	0.254889816	0.272604167	0.248840451	0.285193086	0.251664549	0.179376379	sargasso
0.183946311	0.213268697	0.267992765	0.23258698	0.268816739	0.26267451	0.169811442	0.248519287	0.247302204	0.265356213	0.229876608	0.270483732	0.263134331	0.16989021	sargasso
0.164248869	0.183603853	0.227484778	0.201216787	0.240665212	0.221039832	0.138921857	0.232870996	0.221520916	0.229274184	0.200863525	0.242625177	0.221587539	0.139010876	sargasso
0.153534681	0.173160061	0.223290354	0.189784974	0.196459204	0.185410798	0.133951291	0.224413857	0.212488711	0.225538164	0.190308914	0.198936686	0.186044231	0.134041995	sargasso
0.158857659	0.176369444	0.223410472	0.195440531	0.191674113	0.187670276	0.149835646	0.228597313	0.215256706	0.225646257	0.195524856	0.194211751	0.188298047	0.149920866	sargasso
0.100521423	0.108410843	0.140472963	0.123394884	0.271946996	0.222536579	0.1185093	0.183380336	0.157311469	0.152653411	0.129296541	0.273571491	0.223080263	0.118605576	sargasso
0.088993639	0.09353818	0.130415529	0.116012119	0.257041484	0.209377557	0.06575533	0.174421266	0.144684732	0.143814072	0.122503802	0.258812457	0.209950224	0.06587176	sargasso
0.044808872	0.042882621	0.066143945	0.044634264	0.350092947	0.304115057	0.054946136	0.140766397	0.102230333	0.087911665	0.057318956	0.35098514	0.304488808	0.0550666	sargasso
0.079009749	0.088892356	0.117839545	0.116693571	0.320768774	0.270828009	0.095438331	0.16654481	0.140597671	0.13273482	0.123059861	0.321901947	0.271262884	0.095542632	sargasso
0.076144524	0.087335683	0.11843849	0.101328954	0.361522317	0.314501077	0.105228126	0.16431497	0.13925451	0.133235246	0.108995758	0.362313002	0.314856797	0.105328605	sargasso
0.066974245	0.067672312	0.089917175	0.075395435	0.335929692	0.28829208	0.09942998	0.157391742	0.122816168	0.108462326	0.085321158	0.33692944	0.288692862	0.099532671	sargasso
0.070227399	0.072785802	0.095517017	0.077632599	0.317447424	0.299440831	0.098824188	0.159409493	0.126804605	0.113114193	0.087253973	0.318543881	0.299809515	0.098926388	sargasso
0.031912766	0.026594611	0.045602348	0.024953984	0.334963948	0.285745502	0.032021496	0.130378291	0.088324912	0.069894291	0.039299082	0.335826904	0.286126077	0.032150775	sargasso
0.051712424	0.053444501	0.075178549	0.062523104	0.315258771	0.295730084	0.056547638	0.144912273	0.110355578	0.095229849	0.073338419	0.316255838	0.296083689	0.05666608	sargasso
0.052131988	0.04824679	0.064735316	0.051768012	0.273710608	0.274757087	0.065137811	0.145020485	0.105984449	0.086062998	0.063488811	0.275006741	0.275127172	0.065252349	sargasso
0.057902444	0.054398812	0.070610017	0.05964851	0.264652044	0.275517792	0.086745135	0.149287105	0.11103975	0.091091447	0.070622481	0.26604864	0.27588585	0.086850531	sargasso
0.044486158	0.039188579	0.055573836	0.041339602	0.295380443	0.280961305	0.06385991	0.139384165	0.09856081	0.078224823	0.054054525	0.296441108	0.281318039	0.063975006	sargasso
0.044486158	0.039188579	0.055573836	0.041339602	0.295380443	0.280961305	0.06385991	0.139384165	0.09856081	0.078224823	0.054054525	0.296441108	0.281318039	0.063975006	sargasso
0.055137258	0.049962506	0.066068314	0.053249884	0.283690512	0.284847111	0.058821186	0.147222593	0.107383132	0.087193534	0.064824946	0.284873426	0.285195321	0.058938462	sargasso
0.060239036	0.055237826	0.07245069	0.05534105	0.302582681	0.287831873	0.06207215	0.151024967	0.111735277	0.09266796	0.066722102	0.303566784	0.288174182	0.062188037	sargasso
0.055137258	0.049962506	0.066068314	0.053249884	0.283690512	0.284847111	0.058821186	0.147222593	0.107383132	0.087193534	0.064824946	0.284873426	0.285195321	0.058938462	sargasso
0.074659519	0.070117384	0.086384393	0.07439173	0.297328085	0.275247723	0.069718383	0.161733791	0.123994291	0.104615606	0.08398021	0.298363924	0.275615662	0.069830976	sargasso
0.090684302	0.08771155	0.102424376	0.087730438	0.2788091	0.291576475	0.094290569	0.173731595	0.13857083	0.118412234	0.096085399	0.280044079	0.291910797	0.094392866	sargasso
0.066458635	0.060795322	0.078488119	0.065475561	0.314314812	0.311288148	0.099776745	0.155645996	0.116314746	0.097843096	0.075900622	0.315178454	0.311584115	0.099876806	sargasso
0.05772965	0.053855162	0.069081664	0.0574595	0.271885484	0.25997147	0.06245188	0.149099067	0.110557564	0.089756109	0.068626635	0.273192078	0.260371804	0.062567532	sargasso
0.047710266	0.043469388	0.060803693	0.046256073	0.282756001	0.272614628	0.062388085	0.141733989	0.102055535	0.082681872	0.05849411	0.283943146	0.272987425	0.062503815	sargasso
0.047710266	0.043469388	0.060803693	0.046256073	0.282756001	0.272614628	0.062388085	0.141733989	0.102055535	0.082681872	0.05849411	0.283943146	0.272987425	0.062503815	sargasso
0.070645534	0.065836631	0.080092043	0.06788794	0.273672521	0.257817656	0.067293204	0.158710733	0.120441876	0.099197619	0.078075327	0.27495718	0.25822255	0.067406788	sargasso
0.054896455	0.049578249	0.065375581	0.048694894	0.312266976	0.286227584	0.057063039	0.147029892	0.107062533	0.086588316	0.060697891	0.313143343	0.286571294	0.05718109	sargasso
0.052197929	0.046166681	0.05908474	0.043534756	0.313713908	0.26719442	0.049509868	0.145044371	0.104268163	0.081210196	0.056032587	0.314576775	0.267578691	0.049631272	sargasso
0.052428473	0.045912467	0.059262995	0.042696312	0.320995718	0.278830737	0.04371148	0.14523077	0.104070149	0.081367269	0.05527715	0.32178694	0.279190093	0.043835498	sargasso
0.051400308	0.045875814	0.061294463	0.04494885	0.30886218	0.269805133	0.049384553	0.14450413	0.104061052	0.083113976	0.057319261	0.309774369	0.270183951	0.049506076	sargasso
0.049999781	0.044750649	0.060537774	0.044838246	0.278146714	0.260287225	0.049511988	0.143506169	0.103161506	0.08247757	0.057225056	0.279384702	0.260687202	0.049633507	sargasso
0.051541831	0.045845311	0.062795311	0.046724692	0.26019609	0.237104639	0.047950264	0.144660786	0.104069844	0.084413461	0.058933888	0.261638254	0.237558618	0.048072502	sargasso
0.06423907	0.059094463	0.071833327	0.060373075	0.246293619	0.234179556	0.051740717	0.153991342	0.114914492	0.092127413	0.071273141	0.247894362	0.234639496	0.051861174	sargasso
0.050807163	0.044960935	0.061020583	0.045422286	0.282007217	0.250734687	0.052635431	0.144072875	0.103317305	0.082878828	0.057747521	0.283197701	0.251155436	0.052755512	sargasso
0.05030103	0.044653106	0.060664274	0.045466758	0.264899582	0.244341731	0.049798835	0.143725783	0.103081971	0.082581982	0.057792239	0.266282707	0.244777545	0.049920224	sargasso
0.061570745	0.055592999	0.068654411	0.055736665	0.284012765	0.270133287	0.063529678	0.152004674	0.112029888	0.089400001	0.067073405	0.285178959	0.270510048	0.063644946	sargasso
0.061562825	0.056019381	0.068440877	0.054139998	0.277938396	0.264210343	0.050816495	0.151997462	0.112379573	0.089216821	0.065628238	0.279171437	0.264600158	0.050937362	sargasso
0.103669904	0.099507488	0.108226858	0.103362374	0.269681364	0.267101526	0.083698317	0.183477268	0.148366079	0.123380542	0.110269457	0.271005303	0.267484576	0.083804965	sargasso
0.0497206	0.043415021	0.058831654	0.042145364	0.308930427	0.276840776	0.059099983	0.143251434	0.102040321	0.080996901	0.054780215	0.309832573	0.277202755	0.059217196	sargasso
0.049634025	0.043030113	0.058136813	0.041649006	0.307858229	0.28259939	0.047117401	0.143207267	0.101737738	0.080409057	0.054334875	0.308771878	0.282949328	0.047239967	sargasso
0.048629258	0.042516682	0.058701903	0.042096425	0.296473682	0.267885864	0.051292159	0.14248693	0.101330169	0.080897994	0.054742619	0.297505736	0.268267512	0.051412884	sargasso
0.049678475	0.043676484	0.05960352	0.042599615	0.297689736	0.263144791	0.046384383	0.143273875	0.102288932	0.08167287	0.055199813	0.29870978	0.263537079	0.046507318	sargasso
0.052398507	0.04688786	0.064067267	0.047548417	0.260800272	0.246157467	0.047852464	0.14529638	0.104931623	0.0854946	0.059676837	0.262228489	0.246588692	0.047974769	sargasso
0.04873063	0.044422105	0.060919851	0.044685464	0.271495491	0.249519452	0.049475703	0.142524779	0.102869146	0.082779862	0.057076026	0.272794843	0.249941483	0.049597189	sargasso
0.053223483	0.051581122	0.074618995	0.055335972	0.234417841	0.220751435	0.045109667	0.145860881	0.108755007	0.094509847	0.066712871	0.23615846	0.221243575	0.045233149	sargasso
0.06389682	0.063436426	0.087002859	0.069271572	0.163014904	0.115464672	0.038066618	0.153779373	0.118519299	0.105137244	0.079335876	0.165723726	0.116263248	0.038193338	sargasso
0.060519103	0.058804449	0.079649068	0.063506983	0.203979611	0.133638665	0.042337008	0.151305407	0.114724591	0.098836839	0.074118756	0.206115469	0.134379029	0.04246182	sargasso
0.053619456	0.04815523	0.061827611	0.04785081	0.246074528	0.243080929	0.048262432	0.146185264	0.105966516	0.083570674	0.059946753	0.24767144	0.243518174	0.048384551	sargasso
0.052863494	0.049854532	0.068246536	0.052149251	0.267510325	0.252914637	0.051831521	0.145644024	0.107370697	0.089065604	0.063837029	0.268855393	0.253329009	0.051952071	sargasso
0.054406494	0.050799906	0.068466097	0.055344142	0.25687772	0.244988307	0.060278967	0.146810949	0.108164765	0.089261636	0.066731997	0.258346677	0.245421275	0.060395803	sargasso
0.050242394	0.045927968	0.06188944	0.049383689	0.256653041	0.264105767	0.064607255	0.143720239	0.104158297	0.083628796	0.061335955	0.258122832	0.264494419	0.064722173	sargasso
0.04392327	0.039178245	0.055933531	0.039656647	0.277340472	0.266681135	0.047943689	0.139091223	0.098646618	0.078546189	0.052547242	0.278573006	0.267064095	0.048066016	sargasso
0.04915262	0.044811696	0.062710963	0.043927219	0.29569	0.27782312	0.051667538	0.142905399	0.103237405	0.084324636	0.056400228	0.296720475	0.278181404	0.051788166	sargasso
0.04915262	0.044811696	0.062710963	0.043927219	0.29569	0.27782312	0.051667538	0.142905399	0.103237405	0.084324636	0.056400228	0.296720475	0.278181404	0.051788166	sargasso
0.043522272	0.039215781	0.055834435	0.041023996	0.282547563	0.272533566	0.05304008	0.138770714	0.098661922	0.078451566	0.053777609	0.283720136	0.272903323	0.053160097	sargasso
0.049868621	0.045018427	0.060624301	0.044230986	0.29562059	0.280444145	0.050263241	0.143433005	0.103408255	0.082539245	0.056674182	0.296649843	0.280796468	0.050384503	sargasso
0.044143885	0.039931778	0.056518644	0.03959173	0.298183173	0.273223877	0.045613281	0.139238581	0.099255994	0.079037003	0.052484885	0.299185485	0.273591757	0.045736656	sargasso
0.049012654	0.044296838	0.059897978	0.043509126	0.298320651	0.269842207	0.049148079	0.142772064	0.102799743	0.081906587	0.056015871	0.299315363	0.270216256	0.049269803	sargasso
0.049012654	0.044296838	0.059897978	0.043509126	0.298320651	0.269842207	0.049148079	0.142772064	0.102799743	0.081906587	0.056015871	0.299315363	0.270216256	0.049269803	sargasso
0.057842135	0.053395778	0.070471384	0.054423213	0.270934016	0.261169344	0.057464238	0.149311528	0.110277317	0.090955287	0.065888062	0.27222994	0.261562884	0.057582293	sargasso
0.063391559	0.057064321	0.070768639	0.052824032	0.302392811	0.265441567	0.049942374	0.153402239	0.113282822	0.091202788	0.064438581	0.303343117	0.265825123	0.05006377	sargasso
0.063308313	0.057283867	0.072289146	0.054250471	0.29164651	0.269444227	0.051949676	0.153319374	0.113449588	0.09249749	0.065725081	0.292710066	0.269818783	0.052070141	sargasso
0.063391559	0.057064321	0.070768639	0.052824032	0.302392811	0.265441567	0.049942374	0.153402239	0.113282822	0.091202788	0.064438581	0.303343117	0.265825123	0.05006377	sargasso
0.060457211	0.05497485	0.071540929	0.053925879	0.275938094	0.251958251	0.051885877	0.15126507	0.111588702	0.091873959	0.065440677	0.277176052	0.252372712	0.052006453	sargasso
0.056030724	0.049963724	0.06663882	0.047936983	0.298441321	0.266553313	0.046754055	0.147998184	0.107480422	0.087679006	0.060025305	0.29943186	0.266934216	0.046876952	sargasso
0.05807355	0.052305028	0.06929037	0.049150359	0.302929968	0.262866646	0.047136351	0.149525538	0.109412953	0.089952506	0.061125446	0.303874075	0.263256013	0.047259107	sargasso
0.05807355	0.052305028	0.06929037	0.049150359	0.302929968	0.262866646	0.047136351	0.149525538	0.109412953	0.089952506	0.061125446	0.303874075	0.263256013	0.047259107	sargasso
0.062984481	0.056169339	0.074840173	0.053501241	0.285160869	0.264399946	0.050606813	0.15316315	0.112591095	0.094700553	0.065059543	0.286293089	0.264785469	0.050728023	sargasso
0.070308663	0.064723805	0.083223484	0.062111378	0.296386093	0.257108837	0.05930683	0.158599079	0.119629852	0.101884305	0.072850093	0.297397077	0.25751093	0.059424181	sargasso
0.066521086	0.063306473	0.084530652	0.065382533	0.292756796	0.256255627	0.058444027	0.155765116	0.118448317	0.102993034	0.075805411	0.293801546	0.256658733	0.058561731	sargasso
0.203728795	0.211133718	0.206724495	0.207268864	0.210728154	0.204479814	0.19336842	0.260764062	0.242516726	0.209775537	0.205786765	0.212708339	0.19954434	0.163938999	sargasso
0.152240857	0.152071863	0.147017181	0.112737894	0.133632317	0.114690356	0.065016724	0.221083641	0.193074778	0.156946003	0.119323425	0.136948541	0.112014443	0.053856589	sargasso
0.105585396	0.108738825	0.105312899	0.062024288	0.065027118	0.063545004	0.039221995	0.189298376	0.1590776	0.122181967	0.07403896	0.069783419	0.062651552	0.032541651	sargasso
0.102493055	0.108838543	0.110332154	0.058587082	0.059503805	0.055074878	0.034093764	0.187191948	0.159155995	0.126366407	0.070969857	0.064376064	0.054476589	0.028303958	sargasso
0.141633555	0.155680731	0.138015211	0.06876646	0.067827493	0.069892928	0.043503918	0.213827714	0.19588697	0.149438769	0.080052033	0.072521329	0.068779558	0.036086466	sargasso
0.145453855	0.150511265	0.131184682	0.082847193	0.083856374	0.075989269	0.047441408	0.216404125	0.191811055	0.143738851	0.092621081	0.088210963	0.074664988	0.03934719	sargasso
0.132075548	0.120312877	0.101853855	0.088888168	0.089620136	0.0801723	0.051068962	0.207253382	0.168083221	0.119272858	0.098011665	0.093850628	0.078704074	0.042353686	sargasso
0.111588493	0.109127425	0.096544608	0.078775965	0.080135465	0.08471299	0.054061431	0.193309516	0.15932405	0.114852205	0.088984184	0.084567539	0.083084814	0.044819105	sargasso
0.08034388	0.077430174	0.062811464	0.047790568	0.047710031	0.04671653	0.031068107	0.172056526	0.134480014	0.086738311	0.061319631	0.052825592	0.046409681	0.025807677	sargasso
0.080677301	0.087257005	0.086034372	0.06710311	0.084101543	0.067189924	0.041408606	0.172317535	0.142216027	0.106108434	0.078572281	0.088456571	0.066167682	0.034345616	sargasso
0.071626261	0.071475618	0.060106475	0.043797355	0.04927393	0.037848454	0.024413433	0.166159689	0.129839748	0.084496915	0.057762396	0.054360379	0.037849866	0.02030376	sargasso
0.065681092	0.061382018	0.043590304	0.029583048	0.02764497	0.025700966	0.017408678	0.162111416	0.121921793	0.070729189	0.045069709	0.033185445	0.026126148	0.014516241	sargasso
0.054579262	0.06272579	0.078387439	0.035990093	0.026753521	0.024110053	0.015003704	0.154692546	0.123077914	0.099770695	0.050819907	0.032325197	0.02459057	0.012521328	sargasso
0.05183712	0.053023662	0.047438893	0.031211728	0.031339936	0.02889394	0.017043743	0.153081998	0.115660295	0.07407096	0.046611007	0.03683795	0.029207293	0.01419268	sargasso
0.053222451	0.054712921	0.040445764	0.02797083	0.027213013	0.026118811	0.017043643	0.154025406	0.116985112	0.068250127	0.043720089	0.032798573	0.026529957	0.01419268	sargasso
0.053222451	0.054712921	0.040445764	0.02797083	0.027213013	0.026118811	0.017043643	0.154025406	0.116985112	0.068250127	0.043720089	0.032798573	0.026529957	0.01419268	sargasso
0.057405878	0.059491258	0.04950944	0.030121559	0.029384935	0.027738225	0.01823378	0.156920582	0.120766059	0.075813591	0.045650791	0.034929302	0.028092423	0.015171379	sargasso
0.13638033	0.126694158	0.100105926	0.074303076	0.084025487	0.129559875	0.070489794	0.211121351	0.173836708	0.118123412	0.085201092	0.088473916	0.12627776	0.058109395	sargasso
0.054959774	0.044093955	0.027355513	0.019699305	0.020595413	0.020404737	0.010455658	0.157070816	0.110112078	0.058083035	0.036785357	0.026491269	0.021031972	0.008708081	sargasso
0.052859981	0.045106716	0.03185473	0.021215854	0.024481755	0.021717237	0.009084017	0.156455666	0.111507654	0.0621165	0.038323026	0.03036407	0.022303525	0.007567976	sargasso
0.179785207	0.165567815	0.152284428	0.140056282	0.156836852	0.11406602	0.062136695	0.243290052	0.206545785	0.162266999	0.144241959	0.160007536	0.111107506	0.050471775	sargasso
0.234465942	0.215537399	0.1971789	0.18943505	0.198793799	0.172540411	0.098250255	0.279322147	0.244936585	0.199121043	0.187917724	0.20100826	0.167319298	0.079722099	sargasso
0.234465942	0.215537399	0.1971789	0.18943505	0.198793799	0.172540411	0.098250255	0.279322147	0.244936585	0.199121043	0.187917724	0.20100826	0.167319298	0.079722099	sargasso
0.234465942	0.215537399	0.1971789	0.18943505	0.198793799	0.172540411	0.098250255	0.279322147	0.244936585	0.199121043	0.187917724	0.20100826	0.167319298	0.079722099	sargasso
0.226667762	0.206399038	0.188782915	0.180047318	0.188324764	0.169837788	0.097083598	0.274192542	0.237923533	0.192233965	0.179617777	0.190779313	0.164721727	0.078777522	sargasso
0.244269446	0.224562183	0.20650588	0.195166886	0.2083195	0.185693577	0.10306143	0.285834908	0.251916617	0.206789106	0.192993432	0.210322872	0.179954425	0.083591841	sargasso
0.219006911	0.200165793	0.186725646	0.177139446	0.198221877	0.185542986	0.100180477	0.26920563	0.233184934	0.19055742	0.177051052	0.200455427	0.179809436	0.081259057	sargasso
0.244269446	0.224562183	0.20650588	0.195166886	0.2083195	0.185693577	0.10306143	0.285834908	0.251916617	0.206789106	0.192993432	0.210322872	0.179954425	0.083591841	sargasso
0.25639832	0.235483572	0.215582505	0.205487832	0.215335682	0.200789645	0.111460134	0.293824315	0.260306299	0.214240193	0.20212239	0.217179686	0.194465756	0.090392545	sargasso
0.241800457	0.221290588	0.201505899	0.192597911	0.200836182	0.196141243	0.108815476	0.284220487	0.249414384	0.202693522	0.190726802	0.203012705	0.18999806	0.088251583	sargasso
0.214710534	0.196550965	0.181281805	0.172740683	0.196786791	0.182482913	0.098265834	0.266412824	0.230449349	0.186102211	0.173168391	0.199059978	0.176859319	0.079682015	sargasso
0.196514368	0.178272724	0.161644563	0.152021945	0.169732839	0.159207225	0.089358293	0.254446208	0.216425359	0.169996917	0.154852971	0.172626287	0.154487863	0.072472535	sargasso
0.214710534	0.196550965	0.181281805	0.172740683	0.196786791	0.182482913	0.098265834	0.266412824	0.230449349	0.186102211	0.173168391	0.199059978	0.176859319	0.079682015	sargasso
0.196514368	0.178272724	0.161644563	0.152021945	0.169732839	0.159207225	0.089358293	0.254446208	0.216425359	0.169996917	0.154852971	0.172626287	0.154487863	0.072472535	sargasso
0.189681873	0.17063947	0.151210681	0.141681954	0.153645396	0.144764289	0.083604649	0.249950275	0.210567579	0.16143927	0.14571245	0.156907722	0.140605986	0.067815587	sargasso
0.171485171	0.150899664	0.130113184	0.121810034	0.130447015	0.128802106	0.075591534	0.237983957	0.195422128	0.144136176	0.128145799	0.134241402	0.125263989	0.061329961	sargasso
0.171485171	0.150899664	0.130113184	0.121810034	0.130447015	0.128802106	0.075591534	0.237983957	0.195422128	0.144136176	0.128145799	0.134241402	0.125263989	0.061329961	sargasso
0.181123987	0.163803801	0.150482386	0.138921842	0.179692268	0.145264715	0.075377338	0.244399846	0.205387026	0.160867319	0.143287003	0.182365924	0.141080678	0.061136674	sargasso
0.151059344	0.135496303	0.123729348	0.111673608	0.154813111	0.136184543	0.072186634	0.224634975	0.183672741	0.138930365	0.119202495	0.158058017	0.132354051	0.058555193	sargasso
0.129199758	0.11254213	0.096010394	0.084531993	0.111990504	0.104120754	0.057637557	0.210259691	0.166061774	0.116199061	0.095210999	0.116217472	0.101537421	0.046782877	sargasso
0.118781559	0.099547245	0.076631524	0.067244239	0.07441204	0.072304308	0.043474372	0.203378081	0.156073049	0.100298755	0.079925463	0.079499327	0.070958436	0.035323281	sargasso
0.118781559	0.099547245	0.076631524	0.067244239	0.07441204	0.072304308	0.043474372	0.203378081	0.156073049	0.100298755	0.079925463	0.079499327	0.070958436	0.035323281	sargasso
0.103433751	0.083958767	0.060178991	0.051032748	0.05492533	0.055080779	0.032852516	0.193291366	0.144117787	0.086809449	0.065597318	0.060460288	0.054404933	0.026728578	sargasso
0.104024768	0.087345384	0.07070078	0.060197067	0.081935294	0.076805152	0.038114768	0.1937747	0.146791205	0.095473059	0.073719017	0.086859383	0.075281881	0.030976476	sargasso
0.092264123	0.074086629	0.051724438	0.042385515	0.046678334	0.045639306	0.025311811	0.186044678	0.136622727	0.079915807	0.057977799	0.052412141	0.045330044	0.020620244	sargasso
0.092264123	0.074086629	0.051724438	0.042385515	0.046678334	0.045639306	0.025311811	0.186044678	0.136622727	0.079915807	0.057977799	0.052412141	0.045330044	0.020620244	sargasso
0.092264123	0.074086629	0.051724438	0.042385515	0.046678334	0.045639306	0.025311811	0.186044678	0.136622727	0.079915807	0.057977799	0.052412141	0.045330044	0.020620244	sargasso
0.090140671	0.070724502	0.048053574	0.038387302	0.040269006	0.038468443	0.021575486	0.1846558	0.134049684	0.07690987	0.054446649	0.046151016	0.038438767	0.01759804	sargasso
0.090333752	0.070870526	0.047254946	0.037610862	0.038586009	0.036486302	0.020835917	0.184790567	0.134168103	0.076259136	0.053763181	0.044507824	0.036534145	0.016999897	sargasso
0.078030758	0.066119932	0.058717754	0.041796826	0.048052397	0.043185454	0.02138667	0.176823929	0.130617872	0.085701592	0.057490893	0.053768162	0.042972151	0.017439382	sargasso
0.078030758	0.066119932	0.058717754	0.041796826	0.048052397	0.043185454	0.02138667	0.176823929	0.130617872	0.085701592	0.057490893	0.053768162	0.042972151	0.017439382	sargasso
0.085868448	0.070072889	0.051518194	0.038171165	0.037819009	0.032304641	0.018506296	0.181940615	0.133630842	0.07979387	0.054284528	0.043769646	0.032515951	0.015110475	sargasso
0.085868448	0.070072889	0.051518194	0.038171165	0.037819009	0.032304641	0.018506296	0.181940615	0.133630842	0.07979387	0.054284528	0.043769646	0.032515951	0.015110475	sargasso
0.08754649	0.069401301	0.047582328	0.037724085	0.036657955	0.03129537	0.018661909	0.183050618	0.13312231	0.076571815	0.053892225	0.042636454	0.031546365	0.015236399	sargasso
0.086163916	0.067929767	0.045560271	0.036982633	0.036801782	0.034141723	0.02080296	0.182149455	0.13199988	0.074918196	0.053239658	0.042778101	0.034281999	0.016967807	sargasso
0.071645729	0.060461123	0.05360442	0.04543145	0.068562731	0.05737979	0.023806527	0.172799364	0.126410604	0.081576504	0.060743488	0.073822349	0.056613177	0.019390387	sargasso
0.071645729	0.060461123	0.05360442	0.04543145	0.068562731	0.05737979	0.023806527	0.172799364	0.126410604	0.081576504	0.060743488	0.073822349	0.056613177	0.019390387	sargasso
0.07817857	0.063080102	0.045895439	0.03701321	0.038007539	0.037095066	0.020847881	0.177008465	0.128364533	0.075234242	0.05329201	0.043966379	0.037120182	0.016998675	sargasso
0.07817857	0.063080102	0.045895439	0.03701321	0.038007539	0.037095066	0.020847881	0.177008465	0.128364533	0.075234242	0.05329201	0.043966379	0.037120182	0.016998675	sargasso
0.081459448	0.065038666	0.044249572	0.036534872	0.036092661	0.035905592	0.022171779	0.17916888	0.129871234	0.073889218	0.052871957	0.042096674	0.03597749	0.018068964	sargasso
0.07979349	0.071853906	0.065197363	0.05062047	0.05414281	0.04628107	0.021710651	0.178186089	0.135179982	0.091092736	0.065340653	0.059741274	0.045946788	0.017689949	sargasso
0.07979349	0.071853906	0.065197363	0.05062047	0.05414281	0.04628107	0.021710651	0.178186089	0.135179982	0.091092736	0.065340653	0.059741274	0.045946788	0.017689949	sargasso
0.083041288	0.069806576	0.054289147	0.044933449	0.046747848	0.040154763	0.023229687	0.180325449	0.133618295	0.082161009	0.060319785	0.052517932	0.04006061	0.018917542	sargasso
0.083041288	0.069806576	0.054289147	0.044933449	0.046747848	0.040154763	0.023229687	0.180325449	0.133618295	0.082161009	0.060319785	0.052517932	0.04006061	0.018917542	sargasso
0.093210652	0.075824834	0.053837862	0.044239629	0.044195093	0.04346963	0.026618451	0.187005252	0.138235465	0.081795275	0.059709609	0.050025173	0.043246068	0.02165602	sargasso
0.092564486	0.077299677	0.057451226	0.047307491	0.0489669	0.041268915	0.025572969	0.186647713	0.139423683	0.084784277	0.062438153	0.054695185	0.041131027	0.02080466	sargasso
0.092564486	0.077299677	0.057451226	0.047307491	0.0489669	0.041268915	0.025572969	0.186647713	0.139423683	0.084784277	0.062438153	0.054695185	0.041131027	0.02080466	sargasso
0.092564486	0.077299677	0.057451226	0.047307491	0.0489669	0.041268915	0.025572969	0.186647713	0.139423683	0.084784277	0.062438153	0.054695185	0.041131027	0.02080466	sargasso
0.097685881	0.080222778	0.057897691	0.047971971	0.048736185	0.04090986	0.025417967	0.190006256	0.141663834	0.085151449	0.063026398	0.054470539	0.040786266	0.020679502	sargasso
0.095982715	0.086755328	0.080474876	0.062214516	0.073570587	0.059177414	0.032284115	0.188985303	0.146740764	0.103672564	0.075625263	0.07874012	0.058336116	0.026217341	sargasso
0.096754797	0.083591253	0.067240283	0.054343645	0.054694403	0.049915861	0.029438792	0.189499736	0.144325182	0.092841044	0.068677664	0.060301341	0.049438562	0.023919782	sargasso
0.100345656	0.084242016	0.064703397	0.052877083	0.053533424	0.048041638	0.029009901	0.191861242	0.144830078	0.090768084	0.067385375	0.059168387	0.047638275	0.023573577	sargasso
0.100345656	0.084242016	0.064703397	0.052877083	0.053533424	0.048041638	0.029009901	0.191861242	0.144830078	0.090768084	0.067385375	0.059168387	0.047638275	0.023573577	sargasso
0.103181861	0.087482594	0.066936791	0.054948285	0.05536148	0.049700882	0.03064785	0.193720639	0.147312701	0.092598237	0.069215797	0.060954962	0.049232598	0.02489635	sargasso
0.080689959	0.073357292	0.071638919	0.056091093	0.067173414	0.053732388	0.027926611	0.179098621	0.136587977	0.096486576	0.070248879	0.072503716	0.053104583	0.022690702	sargasso
0.07982567	0.07114993	0.065437019	0.049633574	0.056592539	0.047788005	0.027693614	0.178533942	0.134900808	0.091412224	0.064549156	0.06216849	0.047394242	0.022502678	sargasso
0.07982567	0.07114993	0.065437019	0.049633574	0.056592539	0.047788005	0.027693614	0.178533942	0.134900808	0.091412224	0.064549156	0.06216849	0.047394242	0.022502678	sargasso
0.076240882	0.074304432	0.078943811	0.051812064	0.07075236	0.050018422	0.023800528	0.176309228	0.137411192	0.102511361	0.066503152	0.076012917	0.049537126	0.019354071	sargasso
0.189231277	0.167404547	0.138952628	0.131489307	0.126194283	0.147526056	0.099115707	0.245975032	0.20481813	0.150245741	0.136109456	0.129630104	0.143810973	0.082383871	sargasso
0	0.882413387	0.898897767	0.910568953	0	0.588349521	0.107183799	0	0.907177866	0.858363986	0.875635922	0	0.588862538	0.107346885	sargasso
0	0.882413387	0.898897767	0.910568953	0	0.588349521	0.107183799	0	0.907177866	0.858363986	0.875635922	0	0.588862538	0.107346885	sargasso
0	0.896690071	0.914577484	0.926606297	0	0.598109424	0.106262706	0	0.922203839	0.87359345	0.891235411	0	0.598621726	0.106426395	sargasso
0	0.93894279	0.960664093	0.973053515	0	0.617334068	0.103977062	0	0.967180133	0.918699205	0.936579645	0	0.61784631	0.104142241	sargasso
0	0.905344486	0.924178898	0.935415924	0	0.596720099	0.103828035	0	0.931363225	0.882903278	0.899819314	0	0.59723115	0.1039932	sargasso
0	0.891378641	0.908069909	0.917773783	0	0.60222888	0.105560206	0	0.916630924	0.867243171	0.882616878	0	0.602741063	0.105724245	sargasso
0	0.900333107	0.918007791	0.928606749	0	0.615763128	0.102783799	0	0.926095307	0.87695384	0.893197	0	0.616275847	0.10294906	sargasso
0	0.907290161	0.92411983	0.93791461	0	0.62208873	0.10171333	0	0.933506072	0.882927477	0.902292311	0	0.622601926	0.10187912	sargasso
0	0.887800038	0.902640402	0.917856991	0	0.620130241	0.103679538	0	0.912911713	0.862046778	0.88277328	0	0.620643973	0.10384424	sargasso
0	0.868123174	0.87995398	0.892580688	0	0.544641495	0.093952805	0	0.89229691	0.840183973	0.858296454	0	0.545165598	0.094120972	sargasso
0	0.656406283	0.662041306	0.670577049	0.683673143	0.567452312	0.109821811	0	0.67776674	0.63246721	0.644503295	0.684982121	0.567968965	0.109982438	sargasso
0	0.613792181	0.619779706	0.625125349	0.649196923	0.540285349	0.110022344	0	0.636300802	0.592997789	0.601231158	0.65049696	0.540810823	0.110182896	sargasso
0	0.644536674	0.65139246	0.659361959	0.67956537	0.561493218	0.108410291	0	0.666189134	0.622534931	0.633840084	0.680873692	0.562011361	0.108571351	sargasso
0	0.601451159	0.607709765	0.615057111	0.645381808	0.550716162	0.110032059	0	0.624390006	0.581843257	0.591726065	0.646687686	0.551237583	0.110192224	sargasso
0	0.699841678	0.70900929	0.718800068	0.728705525	0.544417202	0.095534317	0	0.720722854	0.677401483	0.691184461	0.730087399	0.544938922	0.095697656	sargasso
0.257022589	0.258067399	0.266657501	0.256023467	0.420029849	0.344382107	0.098477982	0.342668295	0.308883816	0.273397923	0.256417632	0.422130764	0.345098943	0.09863694	sargasso
0.248699948	0.250384331	0.263443559	0.251404583	0.414052993	0.371829152	0.145407379	0.335063338	0.301615059	0.270439506	0.252123684	0.416172504	0.37249437	0.145546123	sargasso
0.135318533	0.141643912	0.171786115	0.147477433	0.324114084	0.261851877	0.087712504	0.242670447	0.206182361	0.189438254	0.156490967	0.326872379	0.262687415	0.08786799	sargasso
0.10705553	0.113426305	0.150927112	0.15653865	0.320398927	0.284281075	0.122597694	0.220882952	0.182278678	0.171199217	0.164755836	0.323182821	0.285067767	0.122739151	sargasso
0.096027926	0.102661662	0.13852416	0.133699134	0.317887694	0.266299665	0.09740296	0.212522924	0.173255816	0.160413623	0.143866822	0.320696145	0.26712358	0.097554229	sargasso
0.096042491	0.101542823	0.135827303	0.133932635	0.319564611	0.273653269	0.11774195	0.212438598	0.172258347	0.158048689	0.144068688	0.322353899	0.274460822	0.117885113	sargasso
0.100720353	0.104569159	0.137748778	0.118175454	0.406430274	0.403673351	0.153974533	0.215956777	0.17477642	0.159712926	0.129677609	0.408518642	0.404271901	0.154104352	sargasso
0.130903542	0.137092084	0.171979591	0.154034644	0.459371835	0.425858289	0.125984579	0.238966808	0.202133119	0.189533576	0.162449837	0.461147815	0.426433325	0.126124591	sargasso
0.071261428	0.072481684	0.113668926	0.081507847	0.462763011	0.428862065	0.110271826	0.19368434	0.14797695	0.138812125	0.096265301	0.464520544	0.429433763	0.110417731	sargasso
0.072506666	0.073497057	0.112764902	0.082302101	0.441263229	0.429592699	0.094036289	0.194623947	0.148824215	0.138032153	0.096989296	0.443135858	0.43016389	0.094188616	sargasso
0.091488712	0.096805669	0.131473213	0.127210751	0.350514412	0.402658433	0.132184431	0.20891057	0.168241784	0.154252499	0.137919739	0.353027254	0.403258115	0.132322043	sargasso
0.071747072	0.074662782	0.110196352	0.09224467	0.372103512	0.377985358	0.1139571	0.194075629	0.149804801	0.135817662	0.106040142	0.374441922	0.378615767	0.114101626	sargasso
0.074441239	0.075596355	0.112514533	0.091979474	0.436304718	0.415376633	0.118339658	0.196094826	0.150580496	0.137824699	0.105799489	0.438207835	0.415962577	0.118482493	sargasso
0.064261466	0.064309277	0.102890283	0.071553677	0.445736468	0.425857902	0.091353253	0.188501582	0.141236529	0.129509166	0.087226994	0.447587281	0.426433325	0.09150672	sargasso
0.091766529	0.094868951	0.129851967	0.093615606	0.43071723	0.429635674	0.120854616	0.209054202	0.166581005	0.152832672	0.107279539	0.432652295	0.430206954	0.120996393	sargasso
0.092266843	0.095160514	0.131183937	0.106267445	0.426398098	0.3986485	0.125170678	0.209255025	0.166710883	0.153940007	0.118778497	0.42835179	0.399251044	0.125310585	sargasso
0.095600016	0.097949386	0.132401079	0.102447093	0.388845772	0.400950879	0.129054889	0.211795732	0.16905497	0.155004904	0.115300536	0.391050518	0.401550829	0.129193351	sargasso
0.126709431	0.133437827	0.16142416	0.156028017	0.410347044	0.413047224	0.156343684	0.23549968	0.198885664	0.180269808	0.164250731	0.412403941	0.413633913	0.156472296	sargasso
0.058340937	0.058044992	0.096782893	0.064226843	0.447572619	0.40749228	0.09047766	0.183861077	0.135908633	0.124176152	0.080537714	0.449406534	0.408085167	0.09063115	sargasso
0.147467017	0.153743744	0.18434149	0.163714141	0.439613312	0.428394437	0.12211635	0.25148949	0.216093048	0.200301915	0.171295047	0.441492289	0.428965807	0.122257479	sargasso
0.059357416	0.057545103	0.096589439	0.067592628	0.446671128	0.405290872	0.098551959	0.184633955	0.135505736	0.124014951	0.083597891	0.448511869	0.40588665	0.09870223	sargasso
0.136606842	0.142081946	0.17784375	0.132292986	0.465462953	0.438990623	0.09947478	0.243050322	0.206163138	0.194607541	0.142535895	0.467205971	0.439552158	0.099624574	sargasso
0.188772112	0.194870636	0.224506512	0.225773811	0.466302425	0.462920189	0.184627876	0.28368035	0.251229227	0.235585481	0.228334934	0.468042135	0.46346274	0.184746832	sargasso
0.20103018	0.209361434	0.238866791	0.212207317	0.457687765	0.439940274	0.148409456	0.293369532	0.263728797	0.248261973	0.215840176	0.459470987	0.440501243	0.148540825	sargasso
0.100238658	0.103873156	0.139227733	0.117352635	0.483799368	0.440526396	0.151994988	0.215176046	0.173925951	0.160907075	0.128877953	0.485453367	0.441085339	0.152124926	sargasso
0.132743999	0.138508245	0.172272235	0.157959953	0.446285397	0.422775924	0.161644354	0.239910439	0.20302999	0.189693719	0.165996894	0.448120981	0.423351198	0.161770806	sargasso
0.1522834	0.162255168	0.196743965	0.180442542	0.448506474	0.448386967	0.160781249	0.255003661	0.223199457	0.211129829	0.186616182	0.450330824	0.448939115	0.160908043	sargasso
0.113621458	0.113574378	0.151899561	0.120680332	0.443462491	0.446018279	0.135775626	0.225217834	0.181977153	0.171908394	0.13189961	0.445312828	0.446572006	0.135911226	sargasso
0.130037367	0.133303747	0.166002899	0.150860071	0.440939248	0.442438066	0.134215504	0.237786949	0.198602498	0.184211686	0.15949291	0.442804486	0.442994952	0.134351701	sargasso
0.253080577	0.2650958	0.291925758	0.272083938	0.50489676	0.451022357	0.151907608	0.334851533	0.312159359	0.295306623	0.271100909	0.506467521	0.451572359	0.152037412	sargasso
0.085529491	0.085291766	0.121518686	0.097319275	0.417509079	0.443138033	0.147615507	0.203860015	0.158275634	0.145491168	0.110587887	0.419513881	0.443694204	0.147746742	sargasso
0.230835289	0.245125547	0.279169708	0.260966271	0.486309737	0.48371166	0.194659799	0.316872209	0.294640362	0.283950537	0.260815531	0.487953931	0.484239489	0.194775134	sargasso
0.1222305	0.122895941	0.15519017	0.136317983	0.451265812	0.448319107	0.142248407	0.231760263	0.189795315	0.174775153	0.146187276	0.453076571	0.448871434	0.142381623	sargasso
0.151130125	0.15487133	0.186158761	0.152098224	0.47311148	0.43578887	0.131726027	0.254029572	0.216864094	0.201844901	0.160628408	0.47481522	0.436352074	0.131863102	sargasso
0.161946401	0.167420685	0.19562453	0.184587717	0.445560157	0.444738835	0.169068381	0.262442648	0.227562085	0.210148886	0.190425456	0.447403073	0.44529444	0.169192225	sargasso
0.281587154	0.298258334	0.331778109	0.31736666	0.500400484	0.547387838	0.208752006	0.357930511	0.34134382	0.330924034	0.313107938	0.501983404	0.547893107	0.208862722	sargasso
0.194327205	0.202377602	0.231602728	0.211874455	0.467444837	0.453658611	0.161754936	0.287691563	0.257463276	0.241780221	0.215499043	0.469168782	0.454205275	0.161881045	sargasso
0.166765824	0.16917941	0.199062139	0.17869398	0.437219977	0.44533664	0.166688889	0.265971601	0.228918344	0.213114157	0.184984967	0.439100534	0.445889533	0.166813165	sargasso
0.224416405	0.236209571	0.26261428	0.264183283	0.479893386	0.465200335	0.192190453	0.311567873	0.286763579	0.269221812	0.263781726	0.481560141	0.465738356	0.19230634	sargasso
0.201901063	0.210317135	0.240268677	0.222270116	0.433584869	0.412561804	0.144860864	0.293658227	0.26430288	0.24943763	0.22507821	0.435488224	0.413146168	0.144992888	sargasso
0.17073445	0.175585642	0.207088232	0.190384701	0.448147684	0.433575183	0.141631573	0.269046187	0.234379232	0.220167577	0.195724264	0.449968308	0.434138328	0.141764641	sargasso
0.11555896	0.119403154	0.146837279	0.130384266	0.332131714	0.390611678	0.153446719	0.226432458	0.186707824	0.167448595	0.140736446	0.334781677	0.391220808	0.153575599	sargasso
0.136321068	0.1412673	0.167803258	0.144597948	0.394165128	0.432339907	0.145405084	0.242273867	0.205118179	0.185719058	0.153725967	0.396318436	0.432903945	0.145536706	sargasso
0.266973436	0.283144981	0.315417945	0.317883819	0.453368694	0.491608262	0.226709157	0.345883518	0.327908158	0.316281766	0.313611031	0.455161601	0.492130369	0.22681433	sargasso
0.17610313	0.182102695	0.215402216	0.192353144	0.451117128	0.417399913	0.159144148	0.273225695	0.239946678	0.227486581	0.197538793	0.452922583	0.417978764	0.159270957	sargasso
0.172962904	0.182093859	0.214130983	0.189534828	0.400480747	0.420622051	0.176355466	0.270682454	0.239886686	0.226350665	0.194936767	0.402589798	0.421197265	0.176476315	sargasso
0.200318128	0.209934294	0.234982073	0.235917419	0.393505991	0.432163715	0.194274306	0.292242527	0.263871878	0.244747013	0.237660676	0.395664036	0.432727933	0.194389313	sargasso
0.152530372	0.159115195	0.187727377	0.181551427	0.344554633	0.381131589	0.179275542	0.254790604	0.220268965	0.203162819	0.187611088	0.347094148	0.381752223	0.179395452	sargasso
0.167852983	0.179114729	0.212486416	0.196556062	0.355489671	0.403279781	0.194061801	0.266652495	0.237311944	0.224901453	0.201395169	0.357935578	0.403873324	0.194176823	sargasso
0.129750967	0.144056022	0.180240944	0.146685094	0.251849711	0.315987259	0.13370496	0.23714292	0.207434177	0.196593106	0.155634701	0.255310059	0.316706181	0.133840695	sargasso
0.258137256	0.28754732	0.324358433	0.313185155	0.343824208	0.33650592	0.174672365	0.338433057	0.331651598	0.324255317	0.309229046	0.346359491	0.337188423	0.174793467	sargasso
0.14444454	0.173472673	0.219954297	0.179116145	0.192007944	0.198672324	0.096567243	0.248264685	0.232359767	0.231430531	0.185340539	0.196192801	0.199642405	0.096716851	sargasso
0.190305233	0.229000658	0.286092073	0.220562622	0.15571256	0.254463077	0.143772736	0.28404212	0.280234098	0.290042877	0.223472446	0.160393596	0.255299836	0.143904433	sargasso
0.429617167	0.463622183	0.498146802	0.486519516	0.482041448	0.376076251	0.192854211	0.483330071	0.491785914	0.482352793	0.471720636	0.483691484	0.376700968	0.192969337	sargasso
0.396977812	0.421369344	0.445287049	0.451437235	0.491429567	0.452042997	0.208248779	0.454903066	0.45258671	0.4337928	0.43862465	0.493063807	0.452588469	0.208359137	sargasso
0.176747292	0.190598994	0.228268176	0.21642679	0.284793139	0.302005202	0.125865534	0.273437709	0.247059479	0.238779783	0.219672814	0.287886709	0.30274716	0.126003891	sargasso
0.555618167	0.576682985	0.588946164	0.577731967	0.56321317	0.519343615	0.254550874	0.537956178	0.554187179	0.542251229	0.544600248	0.560004592	0.504069507	0.2135185	sargasso
0.314137727	0.326699466	0.350333482	0.334561169	0.353992194	0.381628096	0.212408617	0.367593706	0.353668213	0.339918256	0.325127214	0.354781985	0.370837778	0.178197414	sargasso
0.190379068	0.215659335	0.259311259	0.207010999	0.217706323	0.24587369	0.132358938	0.280293316	0.264606237	0.262738556	0.210008278	0.221100792	0.239503205	0.1111039	sargasso
0.143280149	0.164934352	0.207072452	0.122444369	0.103184238	0.046390057	0.045811318	0.246810377	0.223756373	0.218381122	0.133643642	0.108752079	0.046511114	0.038568627	sargasso
0.103565075	0.082431994	0.053060286	0.04391963	0.03795759	0.031826746	0.022042559	0.235396326	0.169148743	0.093247592	0.065878436	0.045930471	0.032614093	0.018400645	sargasso
0	0.791001916	0.804616868	0.813128114	0	0.603604853	0.106384352	0	0.813392162	0.77414763	0.786534607	0	0.60408026	0.106513433	sargasso
0.37972042	0.380770832	0.383330435	0.382990241	0.461390257	0.412403315	0.156299472	0.430671334	0.409666866	0.375739485	0.373696148	0.462805867	0.412895232	0.156409055	sargasso
0.542349339	0.54585129	0.550142169	0.548013628	0.60492903	0.52396369	0.11547602	0.577406704	0.5652349	0.530070424	0.530121446	0.606088459	0.524399996	0.115597807	sargasso
0.071626209	0.081227928	0.111162022	0.103928946	0.311619967	0.328792065	0.115344979	0.174322441	0.142727971	0.131422058	0.113873877	0.313739032	0.329328835	0.115461655	sargasso
0.057451122	0.063026883	0.09139844	0.081363849	0.325763166	0.324321747	0.118271902	0.163471833	0.127383307	0.114138447	0.093171902	0.327766925	0.324864268	0.11838752	sargasso
0.056130745	0.060293201	0.08891052	0.073013589	0.334036559	0.326223969	0.08658617	0.16251494	0.12511915	0.111981742	0.085531689	0.335977972	0.326764047	0.086713232	sargasso
0.052143726	0.055090141	0.085101739	0.065562747	0.359233856	0.336562127	0.081240065	0.159400225	0.120702781	0.108635351	0.078698695	0.360992283	0.337087452	0.081369013	sargasso
0.052948423	0.055712141	0.085514925	0.066004395	0.347244173	0.326475859	0.078925513	0.160034418	0.121238768	0.109002881	0.079106867	0.349086344	0.327014953	0.079055354	sargasso
0.05692165	0.059733849	0.088001676	0.071150959	0.334954292	0.314414352	0.074426793	0.163077578	0.124625608	0.111179158	0.083821192	0.336887062	0.314971	0.074558385	sargasso
0.059723996	0.063547283	0.093478948	0.07832332	0.340431869	0.336542249	0.092220396	0.165107876	0.127761051	0.115929112	0.090373032	0.342320979	0.337067246	0.092345193	sargasso
0.056228377	0.059344865	0.088508703	0.072609484	0.34105143	0.325702727	0.088178359	0.162485883	0.124258347	0.111603647	0.085146666	0.342936754	0.326242626	0.088304691	sargasso
0.053038403	0.055185031	0.085770682	0.065984927	0.372062117	0.341367155	0.07992661	0.159997791	0.120730616	0.109197885	0.079073608	0.373733163	0.341885477	0.080055937	sargasso
0.058398243	0.060279567	0.089289226	0.06798815	0.366388261	0.338014036	0.074487679	0.16408515	0.125010058	0.112271138	0.08090923	0.368096232	0.338536769	0.074619085	sargasso
0.072986662	0.076203592	0.10151621	0.087110236	0.326604664	0.321431726	0.078953452	0.175236344	0.13841027	0.122954316	0.098427519	0.328597635	0.321977288	0.079083189	sargasso
0.057416152	0.061963569	0.090189025	0.075613707	0.311103523	0.299805313	0.087619163	0.163220853	0.126348734	0.113022529	0.087872013	0.313213378	0.300381809	0.087745473	sargasso
0.059634697	0.064017057	0.093455531	0.076866783	0.336383879	0.32236433	0.091785923	0.164814979	0.128012836	0.115846224	0.089004941	0.33829236	0.322906315	0.091910563	sargasso
0.063758858	0.068065323	0.097289301	0.080361962	0.350470692	0.325450659	0.100422971	0.167980298	0.131429344	0.1192021	0.092210837	0.352277964	0.325988412	0.100544482	sargasso
0.052919168	0.055562846	0.085914999	0.06563697	0.35454455	0.326563179	0.079563498	0.159746587	0.120945238	0.109279655	0.078731149	0.356324077	0.327099472	0.079692736	sargasso
0.053396512	0.056455217	0.087900832	0.067208365	0.341807812	0.324465036	0.069626711	0.16013512	0.121709742	0.111020349	0.080173969	0.343678534	0.325004458	0.069759771	sargasso
0.05822017	0.061087348	0.090184197	0.073788792	0.321876407	0.318272918	0.084941402	0.163746193	0.125558823	0.112997308	0.086189449	0.323896348	0.318820715	0.085068591	sargasso
0.05617914	0.059640422	0.088809922	0.072323956	0.30221656	0.302372217	0.078520529	0.162225902	0.1243653	0.111807927	0.08485359	0.304398656	0.302944183	0.078650154	sargasso
0.07714159	0.080854349	0.107184194	0.094105348	0.289438516	0.273689181	0.087418392	0.178248376	0.14222382	0.127866954	0.104819044	0.29173246	0.274309099	0.087544724	sargasso
0.054030064	0.055785723	0.085123308	0.067354798	0.285147846	0.268375456	0.062451925	0.160634905	0.121161103	0.10860607	0.080312476	0.287481099	0.269004971	0.062587798	sargasso
0.053528037	0.055948071	0.083844908	0.067893356	0.279956758	0.26271829	0.061803758	0.160267562	0.121306047	0.107496023	0.080807827	0.282337755	0.263358265	0.061939899	sargasso
0.053258363	0.05583353	0.084287219	0.067862377	0.286279261	0.266725481	0.067275964	0.159918398	0.121118352	0.107839175	0.080756344	0.288595259	0.267356396	0.067409769	sargasso
0.053244323	0.055840299	0.083253548	0.067430317	0.274086595	0.256815463	0.060789805	0.159930497	0.121138513	0.106945381	0.08036495	0.276515454	0.257464916	0.060926173	sargasso
0.051375527	0.054568104	0.083589137	0.065899774	0.314002216	0.296792358	0.071802199	0.158434317	0.120023161	0.107215434	0.078951962	0.316078335	0.297371358	0.071934186	sargasso
0.050384331	0.052961286	0.081622608	0.062913135	0.309804291	0.280998111	0.070433363	0.157683611	0.11867851	0.105502583	0.076219998	0.311915129	0.281603336	0.070565879	sargasso
0.05300856	0.05573044	0.084116377	0.065128759	0.344839722	0.32758379	0.074922189	0.159510285	0.120892704	0.107628502	0.078220956	0.346674204	0.328115612	0.075052768	sargasso
0.052143991	0.054482296	0.083815582	0.062786438	0.348521531	0.32778284	0.070755251	0.158863485	0.119853221	0.107369602	0.076079741	0.350330174	0.328314424	0.070887417	sargasso
0.058153335	0.061022803	0.08999306	0.073821656	0.297105342	0.292647809	0.075317688	0.163477942	0.12536712	0.112773277	0.086188607	0.299319774	0.29323262	0.075448185	sargasso
0.056769967	0.058922626	0.089060202	0.068760633	0.316114157	0.276818007	0.060326487	0.162441447	0.123615421	0.111964434	0.081557862	0.31817016	0.27742967	0.060462799	sargasso
0.055970483	0.058400374	0.087167911	0.06845808	0.294117182	0.27154088	0.061010852	0.16185151	0.123188868	0.110319041	0.081283942	0.296358824	0.272161961	0.061146911	sargasso
0.060322516	0.063568726	0.092172608	0.074109972	0.280597866	0.255888194	0.059576869	0.165183276	0.127538681	0.114692286	0.086461902	0.282961249	0.256538212	0.059713531	sargasso
0.066556811	0.074733689	0.110803805	0.087750778	0.240010142	0.258796811	0.063520297	0.169884518	0.136896059	0.130965829	0.098953463	0.242768571	0.259440809	0.063655332	sargasso
0.082218297	0.089301586	0.115809426	0.098822571	0.11472404	0.107498445	0.052505031	0.181825653	0.149158984	0.135332659	0.109101169	0.119024307	0.108506463	0.052644331	sargasso
0.076800227	0.084645912	0.114025787	0.098138012	0.183490574	0.131281555	0.063549213	0.177616954	0.145191669	0.133756042	0.108465359	0.186880425	0.132220894	0.063684091	sargasso
0.071789145	0.080066919	0.111928768	0.099167168	0.256052762	0.181900561	0.062701903	0.173801988	0.141340509	0.131926417	0.109413877	0.258642554	0.182708487	0.062837146	sargasso
0.062956229	0.067437805	0.098757304	0.080100045	0.317149669	0.310809195	0.083650723	0.166979045	0.130655795	0.120382041	0.091915563	0.319187343	0.311363369	0.083777852	sargasso
0.064757138	0.072220437	0.106342427	0.093705937	0.281728178	0.243725777	0.074852683	0.168358788	0.134683236	0.127017066	0.104391716	0.284070581	0.24439697	0.074983142	sargasso
0.066710673	0.073276475	0.104515634	0.09250351	0.289346278	0.282295018	0.090889983	0.169924811	0.135619879	0.125440121	0.103299893	0.291621417	0.282895356	0.091014519	sargasso
0.056360889	0.05978106	0.091498159	0.073772363	0.336146802	0.340087891	0.094631933	0.161927551	0.124206856	0.11403349	0.086114593	0.338035464	0.340600699	0.094754964	sargasso
0.059958115	0.062887236	0.095921353	0.075717203	0.340516269	0.337899208	0.086681098	0.164743826	0.126864195	0.117918611	0.087908268	0.342373788	0.338415027	0.086807139	sargasso
0.050343435	0.053253848	0.083114363	0.062834077	0.326158375	0.314182013	0.070478044	0.15720062	0.118636377	0.10667529	0.076077685	0.328117818	0.314729571	0.070609905	sargasso
0.055480562	0.058435719	0.085432373	0.066288523	0.303700745	0.302341431	0.074257486	0.161119476	0.122990116	0.108702056	0.07924173	0.305842757	0.302907109	0.07438793	sargasso
0.113682926	0.119180001	0.138073459	0.123108536	0.247828633	0.230034232	0.085926704	0.205957815	0.174412131	0.15481852	0.131385699	0.250492394	0.23073186	0.08605282	sargasso
0.06309361	0.065507919	0.086590543	0.070658445	0.253443331	0.259815574	0.071553282	0.16685988	0.128891408	0.10969606	0.083232947	0.256046236	0.260453522	0.071684681	sargasso
0.11862655	0.123298146	0.141373992	0.133278087	0.257349044	0.251056999	0.124106288	0.209768191	0.177900597	0.157709345	0.14073877	0.259915054	0.251712024	0.12421871	sargasso
0.070128731	0.074897043	0.097656935	0.08690884	0.238243505	0.241890714	0.083505817	0.172149137	0.136738777	0.119332358	0.09810859	0.240996152	0.242561936	0.083632566	sargasso
0.105670869	0.110412858	0.13120994	0.118240505	0.286686242	0.269310892	0.115498252	0.199609384	0.166864797	0.148752168	0.126890257	0.288972646	0.269931197	0.11561355	sargasso
0.093279906	0.105128564	0.135728747	0.131242275	0.26715222	0.267717183	0.096857525	0.189929336	0.162315235	0.152697131	0.138838947	0.269613534	0.268338978	0.09697932	sargasso
0.089688346	0.10034278	0.130595073	0.12680459	0.199064761	0.170871899	0.065717295	0.187215194	0.15828605	0.148202121	0.134763703	0.202251509	0.171702772	0.065850869	sargasso
0.059908487	0.064389996	0.09028098	0.073666506	0.267539084	0.24636358	0.07014408	0.164304286	0.127870753	0.112877317	0.085966632	0.269994467	0.247025132	0.070275821	sargasso
0.06490384	0.067696877	0.095701516	0.07559073	0.321831584	0.300389141	0.081085466	0.167999253	0.130577996	0.117578767	0.087711476	0.323810011	0.300954401	0.081212893	sargasso
0.067174986	0.070004895	0.097403593	0.078083158	0.308122754	0.299169213	0.079424076	0.169752046	0.132531226	0.11907158	0.089997955	0.31021288	0.29973653	0.079552166	sargasso
0.06766244	0.070140488	0.098423436	0.079863966	0.296713889	0.281409234	0.071768768	0.17014493	0.132658407	0.119968958	0.091633081	0.298901469	0.282005936	0.071899787	sargasso
0.072506592	0.078138538	0.106989086	0.086455628	0.27299723	0.249399722	0.063038401	0.173869431	0.139408708	0.127465919	0.097678423	0.275399655	0.250055045	0.063172825	sargasso
0.070479192	0.074803174	0.101579368	0.090013914	0.264568448	0.27150628	0.073755957	0.172246784	0.136551648	0.122712873	0.10093011	0.267048001	0.27211979	0.073886156	sargasso
0.071849637	0.075628877	0.102334395	0.090741463	0.254150152	0.262176126	0.074081682	0.173320323	0.137263566	0.123380624	0.101601571	0.256732941	0.262806743	0.074211791	sargasso
0.080881782	0.08785551	0.117808923	0.10993924	0.246453047	0.237663984	0.071312726	0.180256397	0.14759247	0.136932909	0.119228177	0.249113902	0.238342121	0.0714439	sargasso
0.079098381	0.087832168	0.120736234	0.106117278	0.309634358	0.303046227	0.091889828	0.178650856	0.147423178	0.139431089	0.115679547	0.311699539	0.303604603	0.092012942	sargasso
0	0.899380207	0.852339625	0.836314678	0	0.57713151	0.120576933	0	0.813484073	0.766704857	0.77883023	0	0.560706079	0.10193415	sargasso
0.246789947	0.257177979	0.28837049	0.253342539	0.486264586	0.388114661	0.129579291	0.372120738	0.332538575	0.2971389	0.256290048	0.48841545	0.38906014	0.129806757	sargasso
0.319108993	0.335560292	0.366650075	0.362361997	0.505345106	0.423049927	0.179073125	0.425145835	0.396839648	0.362863958	0.353396326	0.507270277	0.423898458	0.179273456	sargasso
0.319108993	0.335560292	0.366650075	0.362361997	0.505345106	0.423049927	0.179073125	0.425145835	0.396839648	0.362863958	0.353396326	0.507270277	0.423898458	0.179273456	sargasso
0.319108993	0.335560292	0.366650075	0.362361997	0.505345106	0.423049927	0.179073125	0.425145835	0.396839648	0.362863958	0.353396326	0.507270277	0.423898458	0.179273456	sargasso
0.305695474	0.326816499	0.361333936	0.353061289	0.450825155	0.421825498	0.221901402	0.415186435	0.389594287	0.35837397	0.345073462	0.453421563	0.422677428	0.222079843	sargasso
0.173982039	0.178897351	0.206965685	0.207185954	0.358905256	0.345375776	0.178218395	0.320917606	0.270160496	0.229780346	0.215526164	0.362867147	0.346455395	0.178420052	sargasso
0.173982039	0.178897351	0.206965685	0.207185954	0.358905256	0.345375776	0.178218395	0.320917606	0.270160496	0.229780346	0.215526164	0.362867147	0.346455395	0.178420052	sargasso
0.154117197	0.157722861	0.190397367	0.180955589	0.420444906	0.355889082	0.154673561	0.306569934	0.253079027	0.216032058	0.192342386	0.423453629	0.356931001	0.154886991	sargasso
0.198777884	0.207626089	0.235658824	0.220630005	0.429561913	0.360061049	0.140373662	0.337845981	0.292664379	0.25334236	0.227341786	0.432443976	0.361090243	0.140595078	sargasso
0.198777884	0.207626089	0.235658824	0.220630005	0.429561913	0.360061049	0.140373662	0.337845981	0.292664379	0.25334236	0.227341786	0.432443976	0.361090243	0.140595078	sargasso
0.354177266	0.373194575	0.400803804	0.41515699	0.518669426	0.393319279	0.153493404	0.451517284	0.428281695	0.391813666	0.40079388	0.520443678	0.394249618	0.153707564	sargasso
0.136046141	0.136410654	0.166659698	0.156156033	0.371650308	0.336507052	0.129336581	0.293721497	0.236089885	0.19648312	0.17048423	0.375371665	0.337607592	0.129563421	sargasso
0.190873206	0.188223287	0.204857185	0.192069009	0.279469758	0.388658613	0.108430624	0.330916435	0.276251853	0.227625668	0.201979429	0.284699023	0.389591455	0.108667247	sargasso
0.134611234	0.128161341	0.150188297	0.127134398	0.379797131	0.291647345	0.07746838	0.291716337	0.228907108	0.182760254	0.144864872	0.383361369	0.292889208	0.077723421	sargasso
0.134611234	0.128161341	0.150188297	0.127134398	0.379797131	0.291647345	0.07746838	0.291716337	0.228907108	0.182760254	0.144864872	0.383361369	0.292889208	0.077723421	sargasso
0.110965297	0.103548236	0.128142595	0.11039976	0.436545581	0.37485823	0.090713166	0.275516868	0.209742367	0.164777324	0.130200922	0.439303309	0.375831276	0.090960301	sargasso
0.170598924	0.177157387	0.202359125	0.194878414	0.414155751	0.434781998	0.189396292	0.314359754	0.265859157	0.22508201	0.204217792	0.417162538	0.435578287	0.189584583	sargasso
0.056097031	0.054041535	0.079954274	0.057182781	0.381643176	0.343882889	0.060661711	0.232298702	0.167109668	0.123816855	0.082570717	0.385023654	0.344902694	0.060914822	sargasso
0.081556916	0.079139337	0.102156065	0.088528164	0.40454039	0.363236457	0.080946051	0.248005748	0.185431242	0.141490847	0.109806076	0.407570153	0.364188433	0.081184201	sargasso
0.193350598	0.198321119	0.21957165	0.211019874	0.349998444	0.323743463	0.128999472	0.321806043	0.276836514	0.237786114	0.217795894	0.353627652	0.324763536	0.129201457	sargasso
0.193350598	0.198321119	0.21957165	0.211019874	0.349998444	0.323743463	0.128999472	0.321806043	0.276836514	0.237786114	0.217795894	0.353627652	0.324763536	0.129201457	sargasso
0.22030066	0.225169584	0.244811967	0.230391964	0.364452422	0.331476301	0.115213133	0.341504812	0.298778087	0.259053946	0.235125437	0.367882878	0.332474411	0.115422264	sargasso
0.221148744	0.227482185	0.24718219	0.231171444	0.354989916	0.324863702	0.118390314	0.341987461	0.30058068	0.261040866	0.235818446	0.358544171	0.325878918	0.118597426	sargasso
0.272155881	0.28024143	0.297175258	0.285696477	0.389926255	0.348852724	0.113921769	0.379918426	0.344239473	0.303445846	0.28477037	0.393016636	0.349801153	0.114131123	sargasso
0.272155881	0.28024143	0.297175258	0.285696477	0.389926255	0.348852724	0.113921769	0.379918426	0.344239473	0.303445846	0.28477037	0.393016636	0.349801153	0.114131123	sargasso
0.272155881	0.28024143	0.297175258	0.285696477	0.389926255	0.348852724	0.113921769	0.379918426	0.344239473	0.303445846	0.28477037	0.393016636	0.349801153	0.114131123	sargasso
0.236515522	0.24048838	0.256752461	0.246747077	0.3867006	0.357302845	0.108834468	0.353253931	0.311229825	0.269114792	0.249768391	0.389832199	0.358228743	0.109046422	sargasso
0.228826165	0.234157816	0.249444813	0.239494249	0.368097663	0.338508725	0.112822071	0.347459018	0.305943996	0.262900591	0.243249476	0.371467501	0.339483976	0.11303173	sargasso
0.228826165	0.234157816	0.249444813	0.239494249	0.368097663	0.338508725	0.112822071	0.347459018	0.305943996	0.262900591	0.243249476	0.371467501	0.339483976	0.11303173	sargasso
0.229149371	0.234723568	0.251003891	0.238935307	0.369350493	0.342373967	0.116156369	0.347700894	0.306410551	0.264221758	0.242750302	0.372704178	0.343338728	0.116364293	sargasso
0.224720493	0.231576473	0.249619871	0.237495735	0.366090506	0.341304272	0.120704137	0.344457746	0.303838015	0.263060898	0.241465345	0.369489789	0.342272341	0.120909736	sargasso
0.220224619	0.226071611	0.243723452	0.23242256	0.381255776	0.348150879	0.118508019	0.340952665	0.29918471	0.258052677	0.236907378	0.384448022	0.349098355	0.11871434	sargasso
0.220224619	0.226071611	0.243723452	0.23242256	0.381255776	0.348150879	0.118508019	0.340952665	0.29918471	0.258052677	0.236907378	0.384448022	0.349098355	0.11871434	sargasso
0.22469309	0.231384382	0.250069022	0.237353146	0.380159318	0.351371199	0.120673224	0.34423703	0.303545684	0.263412148	0.241326049	0.383366078	0.352310121	0.120878406	sargasso
0.219926745	0.227455303	0.245226115	0.235627428	0.367816865	0.347127646	0.119504668	0.340746075	0.300330639	0.2593292	0.239783555	0.371186942	0.348078132	0.119710483	sargasso
0.219926745	0.227455303	0.245226115	0.235627428	0.367816865	0.347127646	0.119504668	0.340746075	0.300330639	0.2593292	0.239783555	0.371186942	0.348078132	0.119710483	sargasso
0.185241029	0.190390036	0.209952921	0.196568996	0.350797683	0.340412647	0.111540854	0.315439463	0.270060062	0.229619429	0.204848155	0.354401588	0.341381848	0.111750901	sargasso
0.186413005	0.19068341	0.21050334	0.193236589	0.38113445	0.336472929	0.106488436	0.316187441	0.270229787	0.230048239	0.201855436	0.384326637	0.337451845	0.106700979	sargasso
0.186413005	0.19068341	0.21050334	0.193236589	0.38113445	0.336472929	0.106488436	0.316187441	0.270229787	0.230048239	0.201855436	0.384326637	0.337451845	0.106700979	sargasso
0.186333075	0.190650716	0.210513413	0.192701742	0.382480532	0.336662263	0.115803018	0.316138357	0.270209193	0.230060637	0.201380298	0.385655969	0.337640792	0.116010688	sargasso
0.167512089	0.169845447	0.189360648	0.171196729	0.394973159	0.338897765	0.107725769	0.30255723	0.253359914	0.212323144	0.182205603	0.397990793	0.339870334	0.107937701	sargasso
0.228693068	0.24120526	0.265431821	0.25076434	0.408427715	0.375850528	0.152519181	0.346979886	0.31149891	0.276398748	0.253348202	0.411274731	0.37672469	0.15270789	sargasso
0.228693068	0.24120526	0.265431821	0.25076434	0.408427715	0.375850528	0.152519181	0.346979886	0.31149891	0.276398748	0.253348202	0.411274731	0.37672469	0.15270789	sargasso
0.203546301	0.211177215	0.238762885	0.225310624	0.407332063	0.404368132	0.164821446	0.32848677	0.286820501	0.253831714	0.230526611	0.410192937	0.405174553	0.165004194	sargasso
0.203546301	0.211177215	0.238762885	0.225310624	0.407332063	0.404368132	0.164821446	0.32848677	0.286820501	0.253831714	0.230526611	0.410192937	0.405174553	0.165004194	sargasso
0.166474625	0.169450879	0.194130823	0.177685395	0.398851335	0.379296899	0.123412423	0.301590949	0.252890319	0.216279745	0.187968031	0.401816577	0.380162835	0.123615742	sargasso
0.166474625	0.169450879	0.194130823	0.177685395	0.398851335	0.379296899	0.123412423	0.301590949	0.252890319	0.216279745	0.187968031	0.401816577	0.380162835	0.123615742	sargasso
0.119188964	0.116728231	0.142682999	0.120729767	0.41233626	0.375092655	0.11801713	0.267893642	0.210605308	0.173324615	0.137314141	0.415138364	0.375969052	0.11822322	sargasso
0.204996243	0.214092508	0.239740312	0.218831062	0.41389972	0.372796059	0.12727423	0.32927227	0.289022982	0.254608631	0.224700689	0.41667372	0.373675466	0.127474993	sargasso
0.204996243	0.214092508	0.239740312	0.218831062	0.41389972	0.372796059	0.12727423	0.32927227	0.289022982	0.254608631	0.224700689	0.41667372	0.373675466	0.127474993	sargasso
0.149204701	0.151263669	0.17753534	0.154986307	0.422341943	0.389722735	0.129885495	0.288900316	0.238021061	0.202315673	0.167709887	0.425017715	0.390561104	0.130084947	sargasso
0.217322707	0.225260854	0.247830674	0.239404947	0.452123612	0.408578217	0.152802542	0.338339329	0.298198998	0.261457652	0.243143678	0.454468846	0.409373343	0.152990595	sargasso
0.21968776	0.226091221	0.251044035	0.236996904	0.443506628	0.412740171	0.162986517	0.340122581	0.298908442	0.264190882	0.240991578	0.445946991	0.413526505	0.163169697	sargasso
0.21968776	0.226091221	0.251044035	0.236996904	0.443506628	0.412740171	0.162986517	0.340122581	0.298908442	0.264190882	0.240991578	0.445946991	0.413526505	0.163169697	sargasso
0.21968776	0.226091221	0.251044035	0.236996904	0.443506628	0.412740171	0.162986517	0.340122581	0.298908442	0.264190882	0.240991578	0.445946991	0.413526505	0.163169697	sargasso
0.286530465	0.303668529	0.331658393	0.316941917	0.486443251	0.43068552	0.180029318	0.390165806	0.363474488	0.332900554	0.312960923	0.488443166	0.431433618	0.180204466	sargasso
0.215278476	0.218963072	0.240329817	0.244537458	0.445067436	0.414367914	0.153571561	0.336931109	0.293091357	0.255152285	0.24776794	0.447492331	0.41515097	0.153759375	sargasso
0.258769363	0.272931486	0.302057683	0.283697844	0.46601063	0.437425017	0.190098688	0.369052798	0.337615907	0.307564467	0.282972515	0.468211591	0.438158244	0.190268889	sargasso
0.258769363	0.272931486	0.302057683	0.283697844	0.46601063	0.437425017	0.190098688	0.369052798	0.337615907	0.307564467	0.282972515	0.468211591	0.438158244	0.190268889	sargasso
0.258769363	0.272931486	0.302057683	0.283697844	0.46601063	0.437425017	0.190098688	0.369052798	0.337615907	0.307564467	0.282972515	0.468211591	0.438158244	0.190268889	sargasso
0.189555779	0.198001668	0.221139431	0.203786418	0.373412371	0.379592717	0.163480639	0.317618757	0.275613517	0.238864437	0.211215928	0.376679778	0.380452245	0.163662791	sargasso
0.189555779	0.198001668	0.221139431	0.203786418	0.373412371	0.379592717	0.163480639	0.317618757	0.275613517	0.238864437	0.211215928	0.376679778	0.380452245	0.163662791	sargasso
0.189555779	0.198001668	0.221139431	0.203786418	0.373412371	0.379592717	0.163480639	0.317618757	0.275613517	0.238864437	0.211215928	0.376679778	0.380452245	0.163662791	sargasso
0.170781821	0.172717184	0.195726782	0.190550432	0.377448976	0.374065131	0.157744348	0.304039747	0.25508225	0.217499018	0.199391559	0.380665302	0.374938428	0.157929286	sargasso
0.173604637	0.178085223	0.201373115	0.180755332	0.372534037	0.368991792	0.136413381	0.306083947	0.259436071	0.222244292	0.190646917	0.375814676	0.369877845	0.136608809	sargasso
0.188644901	0.201917127	0.232538149	0.204409182	0.31875962	0.351637214	0.152758986	0.31675005	0.278672934	0.248455629	0.211759239	0.322776198	0.352565616	0.152945906	sargasso
0.188644901	0.201917127	0.232538149	0.204409182	0.31875962	0.351637214	0.152758986	0.31675005	0.278672934	0.248455629	0.211759239	0.322776198	0.352565616	0.152945906	sargasso
0.134492785	0.143002927	0.174722582	0.143037885	0.250244379	0.319597304	0.141919568	0.277819246	0.230976075	0.199857026	0.157015532	0.255339473	0.320613831	0.142111883	sargasso
0.134492785	0.143002927	0.174722582	0.143037885	0.250244379	0.319597304	0.141919568	0.277819246	0.230976075	0.199857026	0.157015532	0.255339473	0.320613831	0.142111883	sargasso
0.144153997	0.161580831	0.200696543	0.165162608	0.201825336	0.231149733	0.091605239	0.284730077	0.245953962	0.221649647	0.176723525	0.207768336	0.232446	0.091823488	sargasso
0.144153997	0.161580831	0.200696543	0.165162608	0.201825336	0.231149733	0.091605239	0.284730077	0.245953962	0.221649647	0.176723525	0.207768336	0.232446	0.091823488	sargasso
0.128360197	0.14129889	0.181453988	0.144608155	0.190118268	0.23368828	0.077283338	0.273489177	0.229627192	0.205505371	0.158419207	0.196277156	0.234975815	0.077509321	sargasso
0.173754141	0.182748318	0.213764146	0.189248323	0.266486108	0.249034122	0.113414198	0.305936724	0.263051063	0.232622743	0.1982072	0.271309733	0.25026834	0.113620847	sargasso
0.18175754	0.211177349	0.255066097	0.19229728	0.158897743	0.139070556	0.099638276	0.311811805	0.285647094	0.266456544	0.20163551	0.166037858	0.135607913	0.079555236	sargasso
0.156864926	0.176111177	0.213511482	0.148067325	0.138474882	0.139660329	0.097869143	0.295935035	0.259242743	0.232831344	0.162858546	0.146117017	0.136174202	0.078148082	sargasso
0.212286517	0.228582248	0.26113537	0.203586265	0.223699868	0.203261524	0.116620123	0.331351161	0.298783809	0.271384537	0.211544156	0.229259506	0.197107151	0.093077563	sargasso
0.21942012	0.234795526	0.270319074	0.199659333	0.179593667	0.164876923	0.115064509	0.335981816	0.303515762	0.27884689	0.20811826	0.18623665	0.160335973	0.091842026	sargasso
0.10602095	0.084354967	0.060843453	0.054019287	0.051307462	0.040082917	0.034760688	0.288454294	0.209865451	0.1193178	0.0864847	0.063527249	0.041146751	0.027156882	sargasso
0.11172542	0.119495966	0.124954313	0.078888729	0.105292007	0.063855499	0.042655285	0.192371517	0.166770384	0.138276935	0.088932946	0.109127484	0.062893718	0.035289243	sargasso
0.124301381	0.132122695	0.134845287	0.091614753	0.095770292	0.066895999	0.053482827	0.200920939	0.176665679	0.146524742	0.100301176	0.099804983	0.065825701	0.044212736	sargasso
0.136909008	0.147228807	0.155692369	0.104442596	0.10829518	0.105404124	0.089168251	0.209496379	0.188508525	0.163912311	0.11176084	0.112066254	0.102966204	0.073624358	sargasso
0.136909008	0.147228807	0.155692369	0.104442596	0.10829518	0.105404124	0.089168251	0.209496379	0.188508525	0.163912311	0.11176084	0.112066254	0.102966204	0.073624358	sargasso
0.293661326	0.3070755	0.305179328	0.280025154	0.286713928	0.169490561	0.125531003	0.316243768	0.313897401	0.288627893	0.26864633	0.286738306	0.164781556	0.10361252	sargasso
0.140147716	0.139887586	0.13438423	0.120034814	0.118790679	0.093598932	0.077664576	0.211677358	0.182729542	0.146142468	0.125694424	0.122338206	0.091584504	0.064165249	sargasso
0.140147716	0.139887586	0.13438423	0.120034814	0.118790679	0.093598932	0.077664576	0.211677358	0.182729542	0.146142468	0.125694424	0.122338206	0.091584504	0.064165249	sargasso
0.405969411	0.40687272	0.40154776	0.426686853	0.418624967	0.463376492	0.278885841	0.392774165	0.39221248	0.369043529	0.399704218	0.415882647	0.448236704	0.230020553	sargasso
0.424856037	0.439962685	0.446583748	0.463712871	0.45649305	0.42913121	0.15938735	0.43808344	0.442584127	0.419390142	0.440842628	0.455739498	0.429154932	0.159462303	sargasso
0.208051816	0.190439031	0.171446979	0.180347964	0.17054975	0.200481981	0.081190392	0.257947981	0.222406223	0.177059785	0.179582193	0.173013538	0.194663897	0.067043401	sargasso
0.15647307	0.149976283	0.142671779	0.130449831	0.142474562	0.078184798	0.010554548	0.222840056	0.190680906	0.153057009	0.135000363	0.145529494	0.07670898	0.008827795	sargasso
0.289135545	0.270969123	0.2566576	0.21845901	0.241590008	0.128665566	0.037734952	0.313165724	0.285583019	0.248113021	0.213617861	0.242563143	0.125385731	0.031210503	sargasso
0.081069455	0.068221718	0.047075327	0.037924659	0.042674161	0.039412137	0.024956847	0.173535481	0.128147885	0.074101262	0.052811816	0.048013937	0.03930432	0.020539248	sargasso
0.060651019	0.05822511	0.06905099	0.051173098	0.18774046	0.141141266	0.039527431	0.160557136	0.120925918	0.092545524	0.064748183	0.189953819	0.13721934	0.032378882	sargasso
0.088541165	0.07808952	0.070817031	0.051976472	0.148709372	0.134303048	0.042179625	0.175963387	0.133576229	0.092123143	0.064328685	0.151684657	0.135068759	0.042314976	sargasso
0.094777793	0.081478953	0.066255204	0.05845169	0.071760848	0.055972204	0.040315919	0.186038643	0.141085833	0.091277249	0.071848318	0.07677795	0.055212863	0.032736603	sargasso
0.07837683	0.063402824	0.044062428	0.034043409	0.034100708	0.03927004	0.028701901	0.175230429	0.127198324	0.073044032	0.050245017	0.039976705	0.03916543	0.023347277	sargasso
0.075248674	0.06298805	0.061314177	0.045930147	0.154612601	0.110075511	0.035335712	0.16657415	0.121564843	0.084219106	0.058961716	0.157484129	0.110936649	0.035474911	sargasso
0.075248674	0.06298805	0.061314177	0.045930147	0.154612601	0.110075511	0.035335712	0.16657415	0.121564843	0.084219106	0.058961716	0.157484129	0.110936649	0.035474911	sargasso
0.069255345	0.058461815	0.052825507	0.041663975	0.091091514	0.07244999	0.037905727	0.169336602	0.123492084	0.080287203	0.057016462	0.095677324	0.071043722	0.030779386	sargasso
0.069255345	0.058461815	0.052825507	0.041663975	0.091091514	0.07244999	0.037905727	0.169336602	0.123492084	0.080287203	0.057016462	0.095677324	0.071043722	0.030779386	sargasso
0.065658577	0.053655989	0.041812632	0.032143813	0.046791706	0.035621528	0.02118372	0.166958645	0.119795963	0.071239375	0.048590738	0.052388649	0.035660483	0.01726418	sargasso
0.066985115	0.055735186	0.054890662	0.040841147	0.134808466	0.08326856	0.021431491	0.160819486	0.115862764	0.078899331	0.054453518	0.138047695	0.08424066	0.021578485	sargasso
0.061500698	0.052496165	0.048492067	0.038580269	0.087070718	0.062381484	0.024462592	0.164339468	0.11899706	0.076770693	0.05431423	0.091757774	0.061369892	0.019908909	sargasso
0.061500698	0.052496165	0.048492067	0.038580269	0.087070718	0.062381484	0.024462592	0.164339468	0.11899706	0.076770693	0.05431423	0.091757774	0.061369892	0.019908909	sargasso
0.092372753	0.082648076	0.06779886	0.062455431	0.077033155	0.049251843	0.03034899	0.184656098	0.142145768	0.092626102	0.075440541	0.081949882	0.048756327	0.024665624	sargasso
0.092372753	0.082648076	0.06779886	0.062455431	0.077033155	0.049251843	0.03034899	0.184656098	0.142145768	0.092626102	0.075440541	0.081949882	0.048756327	0.024665624	sargasso
0.152350724	0.142006248	0.1261013	0.110607199	0.121591456	0.06007237	0.045279656	0.22413151	0.187719077	0.14050594	0.118048072	0.125490174	0.05915213	0.036730673	sargasso
0.164925471	0.160715774	0.167718679	0.151697829	0.279368877	0.219133139	0.108974397	0.23164548	0.200711265	0.173683912	0.153540239	0.280228525	0.219602153	0.109076314	sargasso
0.124014266	0.117212109	0.121071011	0.103187993	0.2109209	0.214961872	0.07856416	0.201715842	0.165247142	0.134291992	0.110059969	0.212828577	0.215444341	0.078681096	sargasso
0.077499263	0.06829837	0.067041382	0.057813	0.12093024	0.137646019	0.073243827	0.174952641	0.131199896	0.092038453	0.07135427	0.124851473	0.133673891	0.059310045	sargasso
0.067531772	0.058032479	0.051867265	0.040116601	0.074663468	0.071859241	0.038541004	0.168402314	0.123326592	0.07958404	0.055700604	0.079644188	0.070475049	0.03127715	sargasso
0.072206862	0.060396574	0.04567327	0.035101026	0.044203978	0.057828698	0.037449684	0.1715042	0.125160336	0.074508525	0.051269218	0.049883906	0.056996774	0.030395215	sargasso
0.076308697	0.061308235	0.041252308	0.030821847	0.033471107	0.032509506	0.022086821	0.174198627	0.125858679	0.070879214	0.047483951	0.039396949	0.032673534	0.01798515	sargasso
0.076308697	0.061308235	0.041252308	0.030821847	0.033471107	0.032509506	0.022086821	0.174198627	0.125858679	0.070879214	0.047483951	0.039396949	0.032673534	0.01798515	sargasso
0.10390795	0.089247279	0.069540307	0.06321235	0.066390388	0.042822458	0.035146613	0.192357197	0.147304967	0.09410613	0.076141447	0.07156352	0.042581294	0.028535709	sargasso
0.207583785	0.197056025	0.177456737	0.163498044	0.16654709	0.077877365	0.056433447	0.260556221	0.230047837	0.18270646	0.164864779	0.169428423	0.076258272	0.045732729	sargasso
0.325041264	0.323365688	0.314625204	0.316880018	0.326892525	0.247737125	0.150547445	0.337835401	0.32700029	0.295303792	0.300545275	0.326105058	0.239426911	0.121723689	sargasso
0.325041264	0.323365688	0.314625204	0.316880018	0.326892525	0.247737125	0.150547445	0.337835401	0.32700029	0.295303792	0.300545275	0.326105058	0.239426911	0.121723689	sargasso
0.325041264	0.323365688	0.314625204	0.316880018	0.326892525	0.247737125	0.150547445	0.337835401	0.32700029	0.295303792	0.300545275	0.326105058	0.239426911	0.121723689	sargasso
0.149811015	0.141345352	0.138125002	0.129266292	0.200126022	0.213353664	0.116734304	0.220668256	0.184962571	0.148680225	0.133419305	0.202215999	0.213842258	0.11683277	sargasso
0.082855992	0.073537074	0.071609989	0.058137286	0.123844013	0.119198054	0.079472266	0.178697377	0.135397628	0.095873639	0.071694426	0.127716854	0.11594525	0.064305276	sargasso
0.082855992	0.073537074	0.071609989	0.058137286	0.123844013	0.119198054	0.079472266	0.178697377	0.135397628	0.095873639	0.071694426	0.127716854	0.11594525	0.064305276	sargasso
0.062575191	0.052927487	0.039785888	0.028353788	0.028594945	0.024529414	0.016320636	0.165389821	0.119605325	0.069768064	0.045358818	0.03465531	0.025010198	0.013320295	sargasso
0.062575191	0.052927487	0.039785888	0.028353788	0.028594945	0.024529414	0.016320636	0.165389821	0.119605325	0.069768064	0.045358818	0.03465531	0.025010198	0.013320295	sargasso
0.063363157	0.052914012	0.037502509	0.026848229	0.026680514	0.022690086	0.015306331	0.165903941	0.119593784	0.06789466	0.044027794	0.03278511	0.023243546	0.012501552	sargasso
0.06644661	0.054117091	0.035218794	0.0260834	0.023809038	0.021860491	0.014760077	0.167926341	0.120515227	0.066020928	0.043351855	0.029979814	0.022446826	0.012060693	sargasso
0.067653261	0.053120095	0.032470401	0.024501123	0.023170685	0.02189637	0.01530586	0.168715805	0.119749472	0.06376598	0.041952994	0.029356418	0.022481464	0.012501552	sargasso
0.056229424	0.050429586	0.051081613	0.039004553	0.071443498	0.04915544	0.017532982	0.161323041	0.11777211	0.079077341	0.054804225	0.076530255	0.048665531	0.014295342	sargasso
0.056229424	0.050429586	0.051081613	0.039004553	0.071443498	0.04915544	0.017532982	0.161323041	0.11777211	0.079077341	0.054804225	0.076530255	0.048665531	0.014295342	sargasso
0.061016612	0.050583147	0.037712555	0.029870486	0.039804034	0.033252478	0.017376678	0.164459303	0.11788591	0.068108842	0.046727002	0.045617811	0.033390444	0.014169392	sargasso
0.064980388	0.052329902	0.032854397	0.024857756	0.024054913	0.023046069	0.015737321	0.16706562	0.119228326	0.064125821	0.042296089	0.030231219	0.023587124	0.012846404	sargasso
0.057097837	0.048731197	0.059914451	0.049702391	0.136923522	0.103592247	0.023087589	0.154524565	0.11078313	0.083278641	0.06245048	0.140151739	0.104488514	0.023235025	sargasso
0.057104059	0.053900383	0.055132952	0.039767053	0.064348437	0.054378141	0.020462675	0.162011057	0.12052165	0.082442582	0.055505246	0.069608413	0.05368153	0.016654914	sargasso
0.057104059	0.053900383	0.055132952	0.039767053	0.064348437	0.054378141	0.020462675	0.162011057	0.12052165	0.082442582	0.055505246	0.069608413	0.05368153	0.016654914	sargasso
0.063216165	0.05563508	0.043547168	0.03084914	0.031521589	0.027333746	0.017301869	0.166039139	0.121862561	0.072946735	0.047624327	0.037538119	0.027706595	0.014104729	sargasso
0.063930273	0.051849075	0.03287432	0.024719711	0.022966893	0.021347854	0.015233674	0.166504368	0.118959889	0.064194039	0.042205799	0.029180575	0.021957478	0.012436088	sargasso
0.066693738	0.059537772	0.059288006	0.043403253	0.058873747	0.039971765	0.014266236	0.161145374	0.119273067	0.082711011	0.056825887	0.063653916	0.041141018	0.014418419	sargasso
0.061965395	0.055401798	0.046290226	0.033871632	0.032925915	0.027689718	0.017968584	0.165334642	0.121775135	0.075241767	0.050325193	0.038921673	0.028049577	0.014638207	sargasso
0.061965395	0.055401798	0.046290226	0.033871632	0.032925915	0.027689718	0.017968584	0.165334642	0.121775135	0.075241767	0.050325193	0.038921673	0.028049577	0.014638207	sargasso
0.061965395	0.055401798	0.046290226	0.033871632	0.032925915	0.027689718	0.017968584	0.165334642	0.121775135	0.075241767	0.050325193	0.038921673	0.028049577	0.014638207	sargasso
0.059894953	0.056909379	0.058211535	0.042416189	0.056948595	0.044092026	0.020626975	0.164082065	0.123010896	0.085052721	0.057901688	0.062400024	0.043802351	0.016777514	sargasso
0.066969901	0.060911894	0.050025582	0.033455417	0.033985049	0.027325891	0.018557806	0.16871579	0.126074567	0.078343175	0.049982589	0.039966609	0.027701087	0.015109206	sargasso
0.066969901	0.060911894	0.050025582	0.033455417	0.033985049	0.027325891	0.018557806	0.16871579	0.126074567	0.078343175	0.049982589	0.039966609	0.027701087	0.015109206	sargasso
0.066969901	0.060911894	0.050025582	0.033455417	0.033985049	0.027325891	0.018557806	0.16871579	0.126074567	0.078343175	0.049982589	0.039966609	0.027701087	0.015109206	sargasso
0.068937711	0.059714835	0.044829592	0.032567639	0.030447405	0.026604563	0.020157913	0.170002788	0.125157043	0.074084751	0.049198631	0.036510952	0.02700856	0.016399786	sargasso
0.082556412	0.072894961	0.056857821	0.051258147	0.051003776	0.047985125	0.045841668	0.178927705	0.135250002	0.08394444	0.065718055	0.056593396	0.047541998	0.037111986	sargasso
0.082556412	0.072894961	0.056857821	0.051258147	0.051003776	0.047985125	0.045841668	0.178927705	0.135250002	0.08394444	0.065718055	0.056593396	0.047541998	0.037111986	sargasso
0.089504845	0.088147044	0.089942619	0.07009311	0.095083311	0.074911758	0.056626514	0.18358548	0.14700681	0.111094058	0.082384251	0.099663906	0.073399156	0.045794338	sargasso
0.080908693	0.075949341	0.066255771	0.053650457	0.054378048	0.052666292	0.049637109	0.177967906	0.137679189	0.091689475	0.067857899	0.059900299	0.052037228	0.040160526	sargasso
0.074416406	0.067275539	0.053675555	0.046317901	0.044694539	0.044842467	0.04276523	0.173710793	0.13103801	0.08138112	0.061379064	0.050440859	0.044524204	0.034621142	sargasso
0.072730884	0.07563559	0.080882289	0.056405656	0.072858736	0.060124967	0.045976553	0.172701687	0.137511402	0.103707299	0.070314959	0.077963345	0.059199356	0.03719905	sargasso
0.093992308	0.08085382	0.059564549	0.053813521	0.050863765	0.049599841	0.046731606	0.17944254	0.135812938	0.083475895	0.066389658	0.055771977	0.049168788	0.038820408	sargasso
0.099385515	0.114334404	0.156797752	0.153655782	0.394598693	0.390734315	0.197367162	0.227730617	0.191175058	0.179297015	0.163645864	0.397106081	0.391431868	0.197498739	sargasso
0.108005665	0.12554124	0.166902468	0.162520319	0.370061696	0.36931628	0.201498091	0.23410435	0.200449392	0.188003734	0.171702266	0.372784346	0.370047688	0.201628193	sargasso
0.108005665	0.12554124	0.166902468	0.162520319	0.370061696	0.36931628	0.201498091	0.23410435	0.200449392	0.188003734	0.171702266	0.372784346	0.370047688	0.201628193	sargasso
0.146374404	0.166922584	0.202450335	0.20411934	0.342095852	0.340179473	0.215522572	0.263022095	0.235113472	0.218799844	0.209628657	0.345091701	0.340963602	0.215647981	sargasso
0.159347326	0.18393749	0.221298188	0.226312742	0.366257191	0.360191345	0.209031627	0.272973269	0.249523878	0.235207677	0.229922548	0.369020879	0.360939831	0.209159419	sargasso
0.091639251	0.096377797	0.13053757	0.122160867	0.35562107	0.313626498	0.105549179	0.222487301	0.176671162	0.156846121	0.135131612	0.358493745	0.314466089	0.105717309	sargasso
0.091639251	0.096377797	0.13053757	0.122160867	0.35562107	0.313626498	0.105549179	0.222487301	0.176671162	0.156846121	0.135131612	0.358493745	0.314466089	0.105717309	sargasso
0.125833794	0.14353317	0.181182772	0.17924805	0.389148623	0.366319478	0.152583241	0.247760579	0.215649888	0.20042643	0.186974704	0.391709298	0.367058128	0.152731866	sargasso
0.118502885	0.131795406	0.166463256	0.155391678	0.389334768	0.374803603	0.149187595	0.242108956	0.205761835	0.187672198	0.165246382	0.391889751	0.375526965	0.149337336	sargasso
0.120305605	0.133270442	0.167978093	0.163149506	0.370821774	0.356977552	0.172384068	0.24346137	0.206992075	0.188981012	0.172301888	0.373541743	0.357731223	0.172524914	sargasso
0.095329933	0.098984964	0.127384916	0.109966628	0.366635025	0.33679378	0.098293684	0.224690989	0.178473279	0.154007316	0.124012664	0.369388968	0.337583363	0.098464124	sargasso
0.164492458	0.169213787	0.189744607	0.177927315	0.36643225	0.341923684	0.135199189	0.276350349	0.236758202	0.20769912	0.18570064	0.369181097	0.342701465	0.135353714	sargasso
0.157071263	0.162447169	0.18407692	0.163636401	0.395186394	0.361049145	0.124394849	0.270123571	0.230696097	0.202673271	0.17262648	0.397665441	0.361788064	0.124552809	sargasso
0.184742481	0.19175674	0.213091731	0.196832269	0.415554106	0.382079929	0.142815873	0.291332096	0.255452156	0.227876365	0.20289731	0.417869836	0.382784367	0.142966405	sargasso
0.184742481	0.19175674	0.213091731	0.196832269	0.415554106	0.382079929	0.142815873	0.291332096	0.255452156	0.227876365	0.20289731	0.417869836	0.382784367	0.142966405	sargasso
0.086577147	0.083219551	0.107799925	0.084819101	0.431474119	0.37479651	0.090999641	0.217005447	0.164693609	0.136923909	0.101092607	0.433670312	0.375511706	0.091171309	sargasso
0.083577096	0.084569618	0.112834007	0.087956727	0.439643294	0.387116104	0.099920884	0.212804571	0.16448997	0.140729696	0.103637591	0.441752106	0.387801111	0.100085691	sargasso
0.155625552	0.163571119	0.192264378	0.173400149	0.43890518	0.404710442	0.161663845	0.265014201	0.22906363	0.208953932	0.181092888	0.440981239	0.405358613	0.161801189	sargasso
0.070081137	0.072020605	0.105331115	0.081559069	0.398637384	0.39969036	0.09007407	0.199312508	0.15184468	0.133391991	0.097327992	0.400967777	0.400337815	0.090237677	sargasso
0.066863649	0.070567526	0.101329722	0.099581011	0.246769056	0.204861522	0.063497506	0.192406952	0.147693053	0.128809065	0.113087341	0.250421971	0.205849916	0.06366545	sargasso
0.051139288	0.055584759	0.091399722	0.088268034	0.24045682	0.179787904	0.061963607	0.180681661	0.135286599	0.120229714	0.102781788	0.244183183	0.180842876	0.062132146	sargasso
0.053106405	0.05517013	0.09662962	0.07242585	0.404235691	0.381225884	0.115400791	0.181992784	0.134848729	0.124702893	0.088353194	0.40642187	0.381869525	0.115547352	sargasso
0.053106405	0.05517013	0.09662962	0.07242585	0.404235691	0.381225884	0.115400791	0.181992784	0.134848729	0.124702893	0.088353194	0.40642187	0.381869525	0.115547352	sargasso
0.069530956	0.071782768	0.112600878	0.080463573	0.439334363	0.416212767	0.093689062	0.194104165	0.14850904	0.138477981	0.095643692	0.441297352	0.416814059	0.093844026	sargasso
0.08675871	0.089868508	0.128431916	0.104362071	0.430435628	0.417974263	0.110991761	0.20701164	0.163532838	0.152193904	0.117402367	0.43245101	0.418573678	0.111139856	sargasso
0.069530956	0.071782768	0.112600878	0.080463573	0.439334363	0.416212767	0.093689062	0.194104165	0.14850904	0.138477981	0.095643692	0.441297352	0.416814059	0.093844026	sargasso
0.164010912	0.172924489	0.205452308	0.172005117	0.447023183	0.424879014	0.115417302	0.266047895	0.233544946	0.219429463	0.179244921	0.448940903	0.425470769	0.115563571	sargasso
0.118472718	0.126148373	0.156866193	0.154015705	0.363878906	0.385905385	0.199020416	0.230967849	0.193877846	0.176908791	0.162758678	0.36636126	0.386541694	0.199137226	sargasso
0.098639466	0.102977253	0.137391239	0.12943989	0.387479484	0.344754905	0.144719034	0.215895146	0.174424917	0.159956902	0.140278623	0.389779776	0.345449895	0.144854337	sargasso
0.101039104	0.106164068	0.144131064	0.104835935	0.449947834	0.415668845	0.099982828	0.217699289	0.177084371	0.165814608	0.11782255	0.45184949	0.416270047	0.10013511	sargasso
0.11572703	0.122258656	0.157517701	0.143916741	0.43046546	0.445719153	0.185686991	0.228841513	0.190582588	0.177469432	0.153512105	0.432478994	0.446291625	0.185808092	sargasso
0.145592824	0.155190513	0.192017674	0.16995278	0.476884961	0.454894215	0.166741014	0.251673907	0.21837683	0.207616672	0.177352726	0.478651106	0.45545873	0.166868404	sargasso
0.068771511	0.069108292	0.108555757	0.090315379	0.452387422	0.430057943	0.138308644	0.193333223	0.146160275	0.134928137	0.104580685	0.454274774	0.430644184	0.138446137	sargasso
0.12461701	0.132673219	0.170549184	0.147940278	0.446025193	0.441105515	0.137698591	0.235462263	0.199251503	0.188808545	0.157174289	0.447945178	0.441681027	0.137836173	sargasso
0.084501103	0.087194651	0.12065275	0.087566011	0.394009352	0.397151887	0.121400043	0.205041841	0.16112943	0.145385221	0.10206677	0.396258056	0.397773057	0.121543728	sargasso
0.341343224	0.367786378	0.403863877	0.39819333	0.531319082	0.492086232	0.241051108	0.409402639	0.404826105	0.396622896	0.388919473	0.5328812	0.492625833	0.241154984	sargasso
0.102464676	0.103925623	0.143146843	0.120957941	0.465042472	0.464470893	0.196524903	0.218594417	0.175091118	0.164918095	0.132508397	0.466863185	0.465027601	0.19664228	sargasso
0.054360971	0.052817084	0.096963204	0.062863246	0.488444358	0.45302707	0.084469236	0.182493612	0.132626757	0.124883465	0.079603031	0.490158409	0.453592539	0.084627494	sargasso
0.139263824	0.140532359	0.172082752	0.156625003	0.459287137	0.446057737	0.111300871	0.246685728	0.20588015	0.190146416	0.165127292	0.461136848	0.446628839	0.1114484	sargasso
0.094046518	0.095858485	0.13467364	0.114348628	0.474587053	0.439642459	0.114258885	0.212189317	0.168324113	0.157542914	0.12647149	0.47636196	0.440219074	0.114405245	sargasso
0.086362161	0.090482973	0.131644696	0.103074417	0.44900465	0.424057871	0.117649756	0.2063234	0.163792714	0.154895335	0.116179079	0.450906634	0.424648851	0.117794722	sargasso
0.047256518	0.047262173	0.092055827	0.057389397	0.463920116	0.430880487	0.088955954	0.177121878	0.127982467	0.120622277	0.074617729	0.465745032	0.431464881	0.08911223	sargasso
0.055971146	0.055834867	0.100854203	0.06718237	0.44098568	0.415113539	0.091448806	0.183516681	0.135003105	0.128202707	0.083501287	0.442930162	0.41571331	0.091603965	sargasso
0.052165989	0.052604791	0.098147698	0.063562892	0.427417845	0.406089544	0.079452112	0.180678755	0.132330552	0.12586154	0.080211326	0.42944175	0.406699151	0.079612158	sargasso
0.07708437	0.078790814	0.122368924	0.085515603	0.434654504	0.407343954	0.087343626	0.199182868	0.153951049	0.146805391	0.100160301	0.436633408	0.407951593	0.087500297	sargasso
0.075389661	0.077399269	0.120827243	0.098270521	0.442582399	0.416807294	0.110268697	0.197909057	0.152792886	0.145468161	0.111777283	0.444516033	0.417404711	0.110416256	sargasso
0.09316209	0.097553752	0.135340273	0.102962658	0.444420874	0.414973319	0.090076014	0.21127519	0.169581056	0.158065215	0.116053715	0.446344316	0.415572673	0.090231575	sargasso
0.069305643	0.070818856	0.112085342	0.094733849	0.424553216	0.414496571	0.107436419	0.193340123	0.147322357	0.137889534	0.108553171	0.426592767	0.415096402	0.107585065	sargasso
0.082147285	0.086074851	0.124001995	0.09726467	0.407751143	0.399200499	0.10043899	0.202959985	0.15999487	0.148215979	0.110857949	0.409898251	0.399817497	0.100590378	sargasso
0.073854744	0.076130942	0.117601082	0.092547521	0.471925795	0.424949765	0.107469767	0.196733326	0.151722908	0.142664596	0.106559716	0.473708838	0.425538838	0.107618377	sargasso
0.084468164	0.089375138	0.131734803	0.094076864	0.471771985	0.438414186	0.111093692	0.204617977	0.162688062	0.154907331	0.107940771	0.473554075	0.438990027	0.111240767	sargasso
0.064024083	0.066868059	0.107482031	0.083282724	0.454272717	0.419014275	0.118323781	0.189289302	0.143979266	0.133877262	0.098110341	0.456141591	0.419608802	0.118468069	sargasso
0.058763359	0.062343605	0.101000331	0.075668484	0.402684182	0.398364604	0.097366378	0.185375184	0.140238419	0.128273338	0.091183871	0.404863119	0.398981929	0.097518846	sargasso
0.045986779	0.047778878	0.090681806	0.05840262	0.431880832	0.402619421	0.079540625	0.175904661	0.128226623	0.119365901	0.075495481	0.433873951	0.403231889	0.079700343	sargasso
0.047229871	0.048577227	0.089479946	0.05981325	0.415688366	0.401600033	0.092728302	0.17673251	0.128823534	0.1183042	0.07676214	0.417779326	0.402213067	0.092882521	sargasso
0.051491175	0.053874198	0.093530007	0.065259747	0.416170985	0.389716059	0.08876361	0.179901019	0.133196667	0.121802509	0.081711337	0.418258756	0.390343368	0.088919446	sargasso
0.059418634	0.062317982	0.097320996	0.08055687	0.344762295	0.375923604	0.098025613	0.185804427	0.140179113	0.125079557	0.095622607	0.347385257	0.376568705	0.098177724	sargasso
0.05032457	0.052190442	0.092411824	0.064621888	0.396443903	0.39185971	0.079356715	0.178937718	0.131743863	0.120811276	0.08111681	0.398661166	0.392483711	0.079516247	sargasso
0.069378547	0.07381665	0.104609594	0.087538593	0.288359493	0.310492694	0.096911997	0.193143338	0.149645701	0.131355837	0.101963922	0.291512579	0.311239749	0.097064428	sargasso
0.051212762	0.052968174	0.09065263	0.066831626	0.377554059	0.382809907	0.083881117	0.17949602	0.13231957	0.119265892	0.083109587	0.379906237	0.383444637	0.08403863	sargasso
0.054504029	0.05692856	0.082212575	0.076928616	0.230679482	0.248702988	0.097737722	0.18196854	0.135607064	0.111993395	0.092295185	0.234475225	0.24957414	0.097889692	sargasso
0.052223366	0.053084016	0.087857798	0.06910532	0.301427603	0.301715821	0.092201754	0.180165946	0.132362515	0.116832547	0.085164249	0.304441869	0.302477479	0.09235578	sargasso
0.052223366	0.053084016	0.087857798	0.06910532	0.301427603	0.301715821	0.092201754	0.180165946	0.132362515	0.116832547	0.085164249	0.304441869	0.302477479	0.09235578	sargasso
0.116016507	0.125845298	0.159100667	0.128047168	0.381241173	0.38131541	0.096265189	0.228195369	0.193048105	0.178658873	0.138894632	0.383563221	0.381951481	0.096417584	sargasso
0.14139609	0.150166437	0.18344672	0.197186649	0.367993116	0.395037979	0.203459784	0.247599259	0.213578001	0.199934974	0.202287123	0.370413989	0.395656377	0.203573957	sargasso
0.14139609	0.150166437	0.18344672	0.197186649	0.367993116	0.395037979	0.203459784	0.247599259	0.213578001	0.199934974	0.202287123	0.370413989	0.395656377	0.203573957	sargasso
0.087501824	0.103267901	0.153076544	0.134727031	0.207162052	0.270155221	0.089557566	0.206411332	0.173981175	0.17336829	0.144983351	0.211238772	0.270977616	0.089712426	sargasso
0.099843241	0.120109707	0.169240057	0.150093392	0.203247577	0.220608234	0.093487196	0.215745598	0.18812345	0.18748346	0.159049302	0.207374647	0.221542537	0.093640476	sargasso
0.095125161	0.140298799	0.22106497	0.153053418	0.053874277	0.104152247	0.068572246	0.212100953	0.205122605	0.232975438	0.16175288	0.060263935	0.105417214	0.068735652	sargasso
0.11867772	0.159217343	0.228192478	0.177872553	0.106264785	0.112821683	0.06394355	0.230003178	0.221181944	0.239262402	0.184519127	0.111781806	0.114058562	0.064108886	sargasso
0.287944168	0.328964263	0.381294668	0.362651587	0.363776535	0.273805141	0.170199797	0.364267707	0.3694565	0.376130641	0.355678469	0.366226196	0.274619341	0.170324594	sargasso
0.124611489	0.148872659	0.204503909	0.188286647	0.222344995	0.28616941	0.172064409	0.234590918	0.21241565	0.218400285	0.194093719	0.22622937	0.286958903	0.172188625	sargasso
0.066163629	0.089589626	0.139673635	0.083940648	0.126071081	0.148564041	0.054934811	0.19431369	0.164541245	0.161840469	0.099228986	0.131301045	0.145317882	0.046131052	sargasso
0.066163629	0.089589626	0.139673635	0.083940648	0.126071081	0.148564041	0.054934811	0.19431369	0.164541245	0.161840469	0.099228986	0.131301045	0.145317882	0.046131052	sargasso
0.128526241	0.1589313	0.205136999	0.133027092	0.121905707	0.09910202	0.092227273	0.238161966	0.22006616	0.217335656	0.143524557	0.127209172	0.097486719	0.077339716	sargasso
0.061477154	0.092357583	0.144901142	0.052409776	0.017309893	0.052123267	0.040882256	0.19089286	0.166686252	0.166245729	0.070746496	0.024615332	0.052056368	0.034376897	sargasso
0.09412647	0.111118354	0.150956094	0.083931185	0.064021185	0.071916051	0.061353736	0.213814318	0.181667507	0.171357945	0.099188089	0.070427038	0.071197063	0.05151166	sargasso
0.058994155	0.044302441	0.023074893	0.016977418	0.014680251	0.012839918	0.008295921	0.207817063	0.14104183	0.069158554	0.042307075	0.023290211	0.014310203	0.007028142	sargasso
0.17726171	0.171868533	0.169375658	0.15276669	0.1971457	0.181482926	0.077903658	0.238201916	0.208187878	0.175917014	0.155075461	0.199280515	0.182058007	0.078010172	sargasso
0.190281957	0.185857207	0.183962405	0.174380526	0.220444202	0.175934479	0.062307246	0.248318657	0.22008045	0.18861042	0.174829721	0.222268611	0.176524714	0.062420476	sargasso
0.17243363	0.166127935	0.161787286	0.150157318	0.178186163	0.138683707	0.061946157	0.232803971	0.202579021	0.169205129	0.152768195	0.180429682	0.135310426	0.05181608	sargasso
0.151675627	0.146572754	0.141294375	0.12222603	0.126593858	0.143623918	0.062134795	0.218311548	0.186995581	0.151914015	0.127634034	0.129851818	0.140088856	0.051979583	sargasso
0.218998	0.213741973	0.20205085	0.179581627	0.18074277	0.20113416	0.087114133	0.265305877	0.240514114	0.203198001	0.179256171	0.182935879	0.195689976	0.0728333	sargasso
0.16386421	0.156880692	0.149583846	0.14032045	0.141010523	0.127591223	0.061663561	0.226787522	0.195185244	0.158913895	0.143922299	0.143982634	0.124595262	0.051602677	sargasso
0.160075188	0.153656781	0.15157555	0.140540317	0.152081549	0.140593514	0.066320784	0.224139526	0.192615643	0.1605912	0.144117519	0.154836357	0.137163237	0.055484384	sargasso
0.173909009	0.16914919	0.171618149	0.160720587	0.171972618	0.14672716	0.062114421	0.235589206	0.205872312	0.177879691	0.162351921	0.174455851	0.147404298	0.062227722	sargasso
0.204287484	0.195943743	0.194857255	0.182025269	0.182828426	0.172937617	0.069884449	0.259342819	0.228728026	0.198146433	0.181843668	0.185159937	0.173536867	0.069994405	sargasso
0.203292727	0.19610095	0.196513548	0.182163998	0.180839553	0.155891135	0.062396776	0.258526981	0.228841171	0.199586257	0.181966409	0.183194473	0.156540066	0.062509917	sargasso
0.384130776	0.376277804	0.366506428	0.355544925	0.360869169	0.286848754	0.091850013	0.406703949	0.387416631	0.350273788	0.342063665	0.361183882	0.287166148	0.091950737	sargasso
0.319668323	0.309091866	0.309356362	0.297120333	0.34886384	0.315666884	0.091604874	0.352422833	0.327222764	0.299101174	0.287794977	0.349286824	0.315925986	0.091705643	sargasso
0.082505085	0.078834534	0.098091148	0.081238605	0.247674733	0.182659566	0.054495029	0.165957749	0.130155936	0.114180341	0.089924663	0.249138981	0.183228895	0.054611832	sargasso
0.082505085	0.078834534	0.098091148	0.081238605	0.247674733	0.182659566	0.054495029	0.165957749	0.130155936	0.114180341	0.089924663	0.249138981	0.183228895	0.054611832	sargasso
0.073267817	0.066430114	0.086017035	0.073238537	0.27595529	0.206033155	0.045501705	0.159054399	0.119905882	0.103798352	0.082664527	0.2770859	0.206537843	0.045622524	sargasso
0.071308717	0.062148955	0.080299608	0.066258028	0.275110513	0.227664471	0.06446436	0.157597423	0.11638353	0.098891072	0.076338038	0.276247323	0.228112549	0.064576708	sargasso
0.120046377	0.123077802	0.141426191	0.135270298	0.310427487	0.303746611	0.139461488	0.194047451	0.16686742	0.151412383	0.13895613	0.311140269	0.304015249	0.139542893	sargasso
0.173119873	0.166202009	0.163942218	0.152198359	0.285149664	0.217604607	0.079948641	0.234474391	0.203042462	0.170746028	0.154279217	0.286094546	0.218068421	0.080054611	sargasso
0.058784526	0.054392733	0.068757042	0.05647815	0.310833722	0.274360269	0.042493399	0.148760274	0.110358819	0.088994987	0.067492649	0.311463743	0.274678558	0.042616755	sargasso
0.272375971	0.256447017	0.247546911	0.237163261	0.354998946	0.319469601	0.103900313	0.311743408	0.279688984	0.242856786	0.231465816	0.355060279	0.319670945	0.103997245	sargasso
0.253923267	0.238626927	0.232738465	0.221565291	0.354566038	0.314702958	0.103550434	0.297134608	0.26440233	0.229958221	0.217212901	0.354631126	0.314914376	0.103647523	sargasso
0.260851592	0.247482806	0.239937961	0.223321855	0.319461495	0.281435996	0.098811045	0.302614033	0.27199474	0.236227572	0.218818694	0.319900393	0.281723201	0.09891025	sargasso
0.260851592	0.247482806	0.239937961	0.223321855	0.319461495	0.281435996	0.098811045	0.302614033	0.27199474	0.236227572	0.218818694	0.319900393	0.281723201	0.09891025	sargasso
0.277664512	0.264788657	0.257302552	0.241862416	0.342825651	0.300266713	0.109519385	0.316007048	0.28690505	0.251373619	0.235763803	0.343011111	0.300510287	0.109614015	sargasso
0.270836532	0.255781323	0.245482981	0.233424932	0.317606986	0.27962026	0.11101421	0.310570955	0.279147685	0.241061166	0.228048608	0.318066955	0.279912055	0.111108184	sargasso
0.270836532	0.255781323	0.245482981	0.233424932	0.317606986	0.27962026	0.11101421	0.310570955	0.279147685	0.241061166	0.228048608	0.318066955	0.279912055	0.111108184	sargasso
0.272079229	0.255467623	0.246954679	0.23132661	0.342911273	0.300798744	0.105406292	0.31153205	0.278863579	0.242324308	0.226118267	0.343092084	0.301040411	0.105502725	sargasso
0.288778901	0.272039294	0.261465281	0.243499264	0.336262524	0.293263376	0.107441589	0.324838281	0.293135315	0.254986852	0.237247124	0.33651337	0.293522269	0.107537128	sargasso
0.309600472	0.292209268	0.279219538	0.265952259	0.323435307	0.288202018	0.112810493	0.34156394	0.310602278	0.27052176	0.257808089	0.323826492	0.288472801	0.112903699	sargasso
0.309600472	0.292209268	0.279219538	0.265952259	0.323435307	0.288202018	0.112810493	0.34156394	0.310602278	0.27052176	0.257808089	0.323826492	0.288472801	0.112903699	sargasso
0.310081244	0.29307729	0.277035654	0.265428215	0.310186118	0.27477774	0.112651497	0.341945231	0.311352044	0.268607736	0.257327557	0.310727	0.275080651	0.112744778	sargasso
0.282829225	0.265792161	0.253736079	0.240626171	0.323724329	0.294692725	0.111909188	0.32004407	0.287719727	0.248216793	0.23460564	0.324109524	0.294947833	0.112002783	sargasso
0.29151696	0.274099439	0.261573493	0.247079685	0.326963872	0.290627658	0.10965164	0.326983869	0.294883907	0.255058825	0.24050875	0.327312559	0.290892094	0.109746203	sargasso
0.285967141	0.268285036	0.254783034	0.240085602	0.315742195	0.280849814	0.108538747	0.322540224	0.28986153	0.249129385	0.234111264	0.31621629	0.281137437	0.108633809	sargasso
0.28308478	0.266586959	0.251301318	0.240926296	0.292849183	0.260169506	0.107012421	0.32029435	0.288436204	0.24610886	0.234889314	0.293594688	0.260509223	0.10710822	sargasso
0.269612074	0.252328366	0.235776901	0.224509418	0.264279991	0.233725786	0.100044034	0.309584469	0.276172906	0.232588425	0.219889387	0.265383393	0.234135792	0.100142911	sargasso
0.291452199	0.265538633	0.242995203	0.229823068	0.258237511	0.23834075	0.123076044	0.314098746	0.280962616	0.236675933	0.223771676	0.2588346	0.230989262	0.101223476	sargasso
0.276099086	0.259232402	0.246627033	0.232468158	0.295847744	0.258659869	0.100765467	0.314711511	0.282089144	0.242016628	0.227146715	0.296554267	0.259003013	0.100864068	sargasso
0.276099086	0.259232402	0.246627033	0.232468158	0.295847744	0.258659869	0.100765467	0.314711511	0.282089144	0.242016628	0.227146715	0.296554267	0.259003013	0.100864068	sargasso
0.295032829	0.277676493	0.2639772	0.249616668	0.302359611	0.260517508	0.103881136	0.329816997	0.29798764	0.257154852	0.242826834	0.302988023	0.260855764	0.103978336	sargasso
0.31823504	0.302464813	0.285397142	0.274432331	0.309535623	0.277549803	0.112496801	0.348502338	0.319494456	0.275902987	0.265561551	0.310079515	0.277845293	0.112590224	sargasso
0.307969362	0.290938377	0.27234748	0.261878163	0.290450662	0.260785311	0.1061332	0.3402071	0.309471399	0.264474362	0.254054785	0.291221499	0.261122763	0.106229417	sargasso
0.298598737	0.281418234	0.268033862	0.255898923	0.330733746	0.293956071	0.110928208	0.332636207	0.30119592	0.260676712	0.248562023	0.331035763	0.294212013	0.111022308	sargasso
0.310522527	0.295777738	0.281649023	0.268868119	0.319354832	0.28129378	0.110032752	0.342229277	0.313648582	0.272594601	0.260444582	0.319783688	0.281579763	0.110127263	sargasso
0.310522527	0.295777738	0.281649023	0.268868119	0.319354832	0.28129378	0.110032752	0.342229277	0.313648582	0.272594601	0.260444582	0.319783688	0.281579763	0.110127263	sargasso
0.278850287	0.264291406	0.254138261	0.240764126	0.319888383	0.290248781	0.11415951	0.316887975	0.286432624	0.248540461	0.234711975	0.320311338	0.290513575	0.114252307	sargasso
0.257391602	0.241191804	0.229830563	0.214876622	0.28501159	0.24829495	0.102934033	0.299912512	0.266625375	0.227385953	0.211076155	0.285847723	0.248665079	0.103031777	sargasso
0.273333788	0.257387638	0.24350822	0.227346942	0.271867871	0.229125455	0.095941395	0.312510312	0.280500323	0.239279613	0.222455055	0.272868991	0.229547754	0.096042253	sargasso
0.273333788	0.257387638	0.24350822	0.227346942	0.271867871	0.229125455	0.095941395	0.312510312	0.280500323	0.239279613	0.222455055	0.272868991	0.229547754	0.096042253	sargasso
0.294823855	0.27900821	0.261865079	0.248092249	0.275748432	0.230947942	0.098611325	0.329634607	0.299128503	0.255283564	0.241413981	0.276699692	0.2313651	0.098710977	sargasso
0.294676751	0.277244955	0.260185391	0.248667568	0.264280975	0.232490152	0.100868054	0.329507351	0.297598362	0.253814518	0.241938964	0.265378982	0.232902884	0.100966677	sargasso
0.28589493	0.268998891	0.251044482	0.238161355	0.252912253	0.228133202	0.104772478	0.322485864	0.290480465	0.245840684	0.232332155	0.254160345	0.228558078	0.104869388	sargasso
0.225985304	0.209388778	0.202962175	0.184987366	0.242962614	0.213367939	0.08763703	0.275308549	0.239547059	0.204075351	0.183841974	0.244343415	0.213834733	0.087741658	sargasso
0.223273441	0.20885776	0.202106416	0.181189448	0.234226465	0.208100542	0.085853085	0.273197919	0.239094123	0.203334466	0.180388361	0.235727981	0.208582759	0.085958533	sargasso
0.225985304	0.209388778	0.202962175	0.184987366	0.242962614	0.213367939	0.08763703	0.275308549	0.239547059	0.204075351	0.183841974	0.244343415	0.213834733	0.087741658	sargasso
0.180132359	0.165797561	0.164098725	0.14783372	0.239649326	0.209165797	0.076597296	0.240162507	0.202957839	0.170598254	0.150126413	0.241078377	0.209645778	0.076707229	sargasso
0.17776677	0.163752556	0.161377311	0.148329034	0.200142235	0.175938159	0.073196702	0.23858875	0.201396465	0.168325216	0.150609642	0.202151418	0.176521748	0.073308609	sargasso
0.17776677	0.163752556	0.161377311	0.148329034	0.200142235	0.175938159	0.073196702	0.23858875	0.201396465	0.168325216	0.150609642	0.202151418	0.176521748	0.073308609	sargasso
0.17776677	0.163752556	0.161377311	0.148329034	0.200142235	0.175938159	0.073196702	0.23858875	0.201396465	0.168325216	0.150609642	0.202151418	0.176521748	0.073308609	sargasso
0.175113454	0.159464017	0.158018291	0.140555218	0.278609902	0.236930534	0.075509563	0.236316934	0.197652251	0.16535829	0.143521622	0.279521018	0.237331048	0.075619996	sargasso
0.160280436	0.146566823	0.147555962	0.134666458	0.212376699	0.186332434	0.06861449	0.225070387	0.186905324	0.156380787	0.138187468	0.214191854	0.186881199	0.068728134	sargasso
0.163764596	0.154205129	0.154457077	0.132366136	0.167826176	0.144200101	0.060829666	0.22769168	0.193251267	0.162294209	0.136104614	0.170324668	0.144886181	0.060946994	sargasso
0.148039073	0.13572304	0.140054196	0.123567171	0.237433106	0.203064233	0.06635204	0.215860412	0.177913994	0.149949536	0.128143117	0.23888877	0.203561753	0.066466786	sargasso
0.157241568	0.144338205	0.145694971	0.13147606	0.198781699	0.163394213	0.063842058	0.22277914	0.185056344	0.154778242	0.135295436	0.200798005	0.164016172	0.063958004	sargasso
0.157241568	0.144338205	0.145694971	0.13147606	0.198781699	0.163394213	0.063842058	0.22277914	0.185056344	0.154778242	0.135295436	0.200798005	0.164016172	0.063958004	sargasso
0.157241568	0.144338205	0.145694971	0.13147606	0.198781699	0.163394213	0.063842058	0.22277914	0.185056344	0.154778242	0.135295436	0.200798005	0.164016172	0.063958004	sargasso
0.164553702	0.152439132	0.155045658	0.139921337	0.225412503	0.192743614	0.07250867	0.228322461	0.191806763	0.162790611	0.142936915	0.227036789	0.193272486	0.0726206	sargasso
0.16688174	0.155319303	0.157631114	0.14222528	0.191276029	0.163798645	0.077051558	0.230093807	0.194211662	0.165012762	0.145024523	0.193406969	0.164419606	0.077161364	sargasso
0.16688174	0.155319303	0.157631114	0.14222528	0.191276029	0.163798645	0.077051558	0.230093807	0.194211662	0.165012762	0.145024523	0.193406969	0.164419606	0.077161364	sargasso
0.178850219	0.169209242	0.164797664	0.140533	0.167183429	0.13663578	0.06602791	0.239129841	0.205773875	0.171153069	0.143487036	0.169691846	0.13734816	0.066142865	sargasso
0.183318198	0.174927697	0.17510128	0.148100883	0.21332927	0.169984743	0.071294516	0.242586777	0.210595489	0.180017933	0.150344968	0.215129957	0.170585945	0.071407095	sargasso
0.189920351	0.180253893	0.176251963	0.152385831	0.183856234	0.152463198	0.072723962	0.247616082	0.215055183	0.18100673	0.154226705	0.186103135	0.153122216	0.072835878	sargasso
0.183248982	0.172095105	0.164489299	0.141890213	0.151740268	0.140708789	0.088846251	0.240768775	0.207937017	0.171243861	0.145242572	0.154611871	0.136874333	0.072991125	sargasso
0.18763186	0.17857036	0.177770555	0.155407056	0.223078907	0.183912784	0.080784567	0.245872512	0.213646263	0.182303354	0.156958908	0.224736407	0.184469417	0.080892764	sargasso
0.18763186	0.17857036	0.177770555	0.155407056	0.223078907	0.183912784	0.080784567	0.245872512	0.213646263	0.182303354	0.156958908	0.224736407	0.184469417	0.080892764	sargasso
0.170362532	0.161880389	0.164887413	0.147473723	0.195318729	0.168173298	0.080685414	0.232753918	0.199696645	0.17123042	0.149771407	0.197388336	0.168780372	0.080793656	sargasso
0.172641888	0.162430942	0.167005956	0.149926394	0.206378922	0.16206117	0.066989966	0.234477818	0.200156361	0.173039347	0.151986584	0.208280429	0.16268827	0.067104682	sargasso
0.138144791	0.128184423	0.109480202	0.106134675	0.105555728	0.103086732	0.099772289	0.209061012	0.17244333	0.125227213	0.11326611	0.109233446	0.100968935	0.083692066	sargasso
0.060165532	0.061914552	0.070080593	0.029658075	0.024731899	0.018492766	0.01155754	0.16258052	0.125521168	0.094072774	0.046157051	0.030747054	0.019197131	0.009504227	sargasso
0.088796064	0.087075688	0.111455671	0.079362646	0.085649543	0.079432428	0.038794845	0.175713375	0.140464246	0.125935599	0.088615946	0.089792319	0.080409288	0.038931057	sargasso
0.078685567	0.081250347	0.095605895	0.077197552	0.081342123	0.073728077	0.048483316	0.174919546	0.140470877	0.115076579	0.088245302	0.086074814	0.072298445	0.039407764	sargasso
0.078685567	0.081250347	0.095605895	0.077197552	0.081342123	0.073728077	0.048483316	0.174919546	0.140470877	0.115076579	0.088245302	0.086074814	0.072298445	0.039407764	sargasso
0.060686532	0.049029093	0.037427403	0.027652545	0.024083415	0.019254424	0.012772951	0.162953779	0.115648434	0.067270294	0.044387572	0.030114848	0.01992948	0.010488581	sargasso
0.064067066	0.053410299	0.040004212	0.032378044	0.02927584	0.026456824	0.023320448	0.165030524	0.118903063	0.069333628	0.048537817	0.035176892	0.026852353	0.019038364	sargasso
0.064067066	0.053410299	0.040004212	0.032378044	0.02927584	0.026456824	0.023320448	0.165030524	0.118903063	0.069333628	0.048537817	0.035176892	0.026852353	0.019038364	sargasso
0.06778767	0.058266178	0.044543564	0.036426198	0.033562932	0.029943034	0.028266745	0.167580754	0.122709386	0.073099889	0.052142832	0.039375138	0.030204436	0.023039697	sargasso
0.065049559	0.054974008	0.041540015	0.032886028	0.029847423	0.023252495	0.020813687	0.165763482	0.120172068	0.070628911	0.049007908	0.035743594	0.023772014	0.017001705	sargasso
0.065504551	0.055577766	0.041926116	0.033286203	0.029914914	0.026083047	0.023877515	0.166259289	0.120775864	0.071013577	0.049401179	0.035824098	0.026494898	0.019477589	sargasso
0.056796897	0.046731409	0.033428524	0.024028571	0.019733494	0.020156601	0.016226767	0.160514921	0.113976032	0.064032532	0.041208521	0.025874551	0.020797445	0.013281618	sargasso
0.056820132	0.046225321	0.033244543	0.023874374	0.019910842	0.016694419	0.010736359	0.160723656	0.113741808	0.063961037	0.041121278	0.026067024	0.017471712	0.008830635	sargasso
0.072419174	0.057156455	0.035198264	0.026641209	0.022650292	0.0182734	0.012861089	0.171452537	0.122504212	0.065765709	0.043691486	0.02879131	0.018996283	0.010538761	sargasso
0.072419174	0.057156455	0.035198264	0.026641209	0.022650292	0.0182734	0.012861089	0.171452537	0.122504212	0.065765709	0.043691486	0.02879131	0.018996283	0.010538761	sargasso
0.071551912	0.056780111	0.03615674	0.027500091	0.023835866	0.019978067	0.014120474	0.170990244	0.122299001	0.066593662	0.044476144	0.029959489	0.020635512	0.011553426	sargasso
0.077789642	0.060157876	0.036976386	0.028136261	0.023659388	0.019213988	0.013216269	0.175054029	0.124871872	0.067261152	0.04503667	0.029786691	0.019901305	0.010822879	sargasso
0.075872764	0.058131095	0.033345181	0.024379743	0.020430287	0.016520157	0.011271559	0.175010204	0.124287531	0.064799786	0.042031497	0.026753435	0.017330132	0.009224019	sargasso
0.093764402	0.072023205	0.044144481	0.031589951	0.023734396	0.016034765	0.008060389	0.188119963	0.136058375	0.074243121	0.048773833	0.030130796	0.016886339	0.006614877	sargasso
0.620490789	0.568971813	0.524959981	0.501897812	0.490602314	0.44264394	0.184670314	0.528089702	0.513012648	0.465444893	0.462530434	0.485872507	0.426044315	0.147909492	sargasso
0.085310623	0.064896815	0.039540447	0.030931827	0.028586764	0.023545669	0.011247641	0.187466934	0.134674251	0.072687685	0.04956919	0.035418361	0.02415991	0.009061792	sargasso
0.084004842	0.063976638	0.038372796	0.029737713	0.027597068	0.02224227	0.010610943	0.186636433	0.133984536	0.071748145	0.048526518	0.034454297	0.022912877	0.008558	sargasso
0.083886296	0.063806124	0.037787624	0.029151184	0.026227631	0.020576796	0.010610107	0.186600357	0.133883908	0.071290821	0.048022125	0.033122301	0.021319849	0.00855764	sargasso
0.084004842	0.063976638	0.038372796	0.029737713	0.027597068	0.02224227	0.010610943	0.186636433	0.133984536	0.071748145	0.048526518	0.034454297	0.022912877	0.008558	sargasso
0.082610667	0.063838862	0.039593432	0.030870097	0.028960662	0.022994859	0.01105145	0.185999602	0.13407667	0.072836675	0.049581192	0.035808709	0.023636745	0.008902973	sargasso
0.082030192	0.063337214	0.038658366	0.030145328	0.028087212	0.021980885	0.010414575	0.185627431	0.133700147	0.072084837	0.048949126	0.034958024	0.022666791	0.008399273	sargasso
0.082030192	0.063337214	0.038658366	0.030145328	0.028087212	0.021980885	0.010414575	0.185627431	0.133700147	0.072084837	0.048949126	0.034958024	0.022666791	0.008399273	sargasso
0.082030192	0.063337214	0.038658366	0.030145328	0.028087212	0.021980885	0.010414575	0.185627431	0.133700147	0.072084837	0.048949126	0.034958024	0.022666791	0.008399273	sargasso
0.081245072	0.062272202	0.037453573	0.029230608	0.027099459	0.020968042	0.010255335	0.185120955	0.132898957	0.071114078	0.048150063	0.033995617	0.021697829	0.008273441	sargasso
0.080707937	0.061294902	0.03661013	0.028382331	0.026197098	0.020713614	0.009618562	0.184776232	0.132166713	0.070436038	0.047410019	0.033116743	0.02145469	0.007769788	sargasso
0.080707937	0.061294902	0.03661013	0.028382331	0.026197098	0.020713614	0.009618562	0.184776232	0.132166713	0.070436038	0.047410019	0.033116743	0.02145469	0.007769788	sargasso
0.080478445	0.061333198	0.036473848	0.028023701	0.02584815	0.019845478	0.008982295	0.184620172	0.132190436	0.070325777	0.047097038	0.032777078	0.020624183	0.007266483	sargasso
0.077356726	0.060026065	0.037782285	0.029500009	0.02834676	0.022768471	0.009104477	0.182861969	0.131385803	0.071472682	0.048444916	0.035235193	0.023424197	0.007359929	sargasso
0.079446293	0.061468568	0.037756532	0.02944424	0.027968748	0.022153459	0.00918383	0.184170067	0.13245976	0.071451738	0.048396911	0.034867276	0.022836002	0.007422834	sargasso
0.079446293	0.061468568	0.037756532	0.02944424	0.027968748	0.022153459	0.00918383	0.184170067	0.13245976	0.071451738	0.048396911	0.034867276	0.022836002	0.007422834	sargasso
0.079811916	0.061646897	0.03733103	0.029111892	0.027354227	0.019981984	0.008904678	0.184438869	0.132619962	0.071123578	0.04811522	0.034271512	0.020759132	0.007202365	sargasso
0.080695361	0.063102864	0.038532108	0.029929053	0.028079389	0.020704873	0.009699811	0.184985727	0.133703813	0.072090283	0.048830148	0.034979016	0.021451103	0.007831392	sargasso
0.080695361	0.063102864	0.038532108	0.029929053	0.028079389	0.020704873	0.009699811	0.184985727	0.133703813	0.072090283	0.048830148	0.034979016	0.021451103	0.007831392	sargasso
0.0845659	0.066908665	0.042733002	0.033674937	0.03193995	0.025548818	0.015543737	0.187404111	0.136532381	0.075465634	0.05210064	0.03874132	0.026086222	0.012454225	sargasso
0.092649944	0.076156385	0.054343414	0.044410467	0.044596203	0.0293025	0.019248029	0.192699447	0.143607721	0.084901288	0.061538994	0.051101595	0.029680608	0.015377158	sargasso
0.092649944	0.076156385	0.054343414	0.044410467	0.044596203	0.0293025	0.019248029	0.192699447	0.143607721	0.084901288	0.061538994	0.051101595	0.029680608	0.015377158	sargasso
0.091213837	0.074744351	0.051464211	0.043700263	0.042474307	0.048498128	0.040485874	0.191788211	0.142551273	0.082585171	0.060919899	0.049033985	0.048047379	0.032168057	sargasso
0.087999061	0.070145488	0.04652217	0.037980165	0.036465503	0.025757479	0.015945269	0.189751834	0.139111146	0.078607507	0.055922125	0.043177076	0.026289422	0.012766599	sargasso
0.087999061	0.070145488	0.04652217	0.037980165	0.036465503	0.025757479	0.015945269	0.189751834	0.139111146	0.078607507	0.055922125	0.043177076	0.026289422	0.012766599	sargasso
0.087999061	0.070145488	0.04652217	0.037980165	0.036465503	0.025757479	0.015945269	0.189751834	0.139111146	0.078607507	0.055922125	0.043177076	0.026289422	0.012766599	sargasso
0.078310102	0.065100998	0.047335133	0.037789728	0.036931001	0.026980553	0.014797026	0.183854535	0.135512128	0.079351269	0.055810902	0.043652631	0.027462106	0.011853223	sargasso
0.092351429	0.076574437	0.055497497	0.044742674	0.044210821	0.0322215	0.022078607	0.192749187	0.144117355	0.085937746	0.061897457	0.050753612	0.03247723	0.017606907	sargasso
0.111537457	0.096710399	0.076079823	0.069361769	0.06968879	0.062260695	0.052872028	0.20482868	0.159152448	0.102497324	0.083406776	0.075589761	0.061216518	0.041940432	sargasso
0.111537457	0.096710399	0.076079823	0.069361769	0.06968879	0.062260695	0.052872028	0.20482868	0.159152448	0.102497324	0.083406776	0.075589761	0.061216518	0.041940432	sargasso
0.105289176	0.088797666	0.066963397	0.061304934	0.060459264	0.057777569	0.050722621	0.200882807	0.153239474	0.095163025	0.076368898	0.066593677	0.056927897	0.040242691	sargasso
0.084061287	0.065393075	0.040931631	0.032764476	0.029548682	0.027771207	0.016784146	0.187506765	0.13576144	0.074222259	0.051437095	0.036463764	0.028220685	0.013424153	sargasso
0.084061287	0.065393075	0.040931631	0.032764476	0.029548682	0.027771207	0.016784146	0.187506765	0.13576144	0.074222259	0.051437095	0.036463764	0.028220685	0.013424153	sargasso
0.086527079	0.068032719	0.043673679	0.035212167	0.032101892	0.025782727	0.014476429	0.189049244	0.137727946	0.076427802	0.053576078	0.03895314	0.026318552	0.011600732	sargasso
0.087694995	0.069515273	0.044780497	0.036516536	0.033260085	0.029034395	0.018175045	0.189780086	0.138834193	0.077319667	0.054717258	0.040083017	0.029429907	0.014523894	sargasso
0.087694995	0.069515273	0.044780497	0.036516536	0.033260085	0.029034395	0.018175045	0.189780086	0.138834193	0.077319667	0.054717258	0.040083017	0.029429907	0.014523894	sargasso
0.087669462	0.069435194	0.044941254	0.036563598	0.033522535	0.029895721	0.017385654	0.189969674	0.138942569	0.077539183	0.054813903	0.040360879	0.030256145	0.01389343	sargasso
0.085604481	0.067737304	0.043230005	0.035278603	0.032445956	0.028593553	0.016867774	0.188701525	0.137697756	0.076175116	0.053699039	0.039314386	0.02901132	0.0134848	sargasso
0.085604481	0.067737304	0.043230005	0.035278603	0.032445956	0.028593553	0.016867774	0.188701525	0.137697756	0.076175116	0.053699039	0.039314386	0.02901132	0.0134848	sargasso
0.085604481	0.067737304	0.043230005	0.035278603	0.032445956	0.028593553	0.016867774	0.188701525	0.137697756	0.076175116	0.053699039	0.039314386	0.02901132	0.0134848	sargasso
0.098164394	0.081245475	0.058985997	0.049841017	0.048375722	0.031737868	0.021165196	0.196595699	0.14777495	0.088845074	0.066418454	0.054842155	0.032019645	0.016879573	sargasso
0.085804954	0.06827794	0.044227533	0.035726111	0.03325915	0.02800877	0.014922847	0.189023688	0.138265267	0.077067226	0.054146212	0.04012965	0.02845454	0.011943101	sargasso
0.084797047	0.066838704	0.04219152	0.033813387	0.031196512	0.026850561	0.014205339	0.18838495	0.137190834	0.075432144	0.052477788	0.03812018	0.027347043	0.011376906	sargasso
0.084797047	0.066838704	0.04219152	0.033813387	0.031196512	0.026850561	0.014205339	0.18838495	0.137190834	0.075432144	0.052477788	0.03812018	0.027347043	0.011376906	sargasso
0.084797047	0.066838704	0.04219152	0.033813387	0.031196512	0.026850561	0.014205339	0.18838495	0.137190834	0.075432144	0.052477788	0.03812018	0.027347043	0.011376906	sargasso
0.085493393	0.067157976	0.042792156	0.034933474	0.032240346	0.026416505	0.015319641	0.188812852	0.137424871	0.075914808	0.053456638	0.039138231	0.026932171	0.012256888	sargasso
0.085493393	0.067157976	0.042792156	0.034933474	0.032240346	0.026416505	0.015319641	0.188812852	0.137424871	0.075914808	0.053456638	0.039138231	0.026932171	0.012256888	sargasso
0.091608673	0.074572273	0.051106118	0.04258943	0.04071318	0.034867659	0.022493152	0.192859843	0.143120229	0.082685292	0.06019545	0.047418147	0.035017874	0.017911704	sargasso
0.088635676	0.070686355	0.046592977	0.038192298	0.035577428	0.031144675	0.019545924	0.190982491	0.140219435	0.079059042	0.056357905	0.042413376	0.03145732	0.015586326	sargasso
0.085278526	0.066598743	0.041444011	0.032948568	0.029917611	0.025938708	0.015084925	0.18886885	0.137171566	0.07492356	0.051782239	0.036898114	0.026478371	0.012066336	sargasso
0.088635676	0.070686355	0.046592977	0.038192298	0.035577428	0.031144675	0.019545924	0.190982491	0.140219435	0.079059042	0.056357905	0.042413376	0.03145732	0.015586326	sargasso
0.085278526	0.066598743	0.041444011	0.032948568	0.029917611	0.025938708	0.015084925	0.18886885	0.137171566	0.07492356	0.051782239	0.036898114	0.026478371	0.012066336	sargasso
0.084745131	0.065601133	0.039943755	0.031718105	0.028116224	0.023697246	0.014726162	0.188565403	0.136449933	0.073729776	0.050715186	0.0351451	0.024335213	0.011783533	sargasso
0.084382132	0.065404125	0.040566742	0.031519897	0.027680444	0.024557114	0.014889847	0.18853654	0.136470109	0.074322484	0.050600078	0.034743562	0.025160698	0.011907272	sargasso
0.084382132	0.065404125	0.040566742	0.031519897	0.027680444	0.024557114	0.014889847	0.18853654	0.136470109	0.074322484	0.050600078	0.034743562	0.025160698	0.011907272	sargasso
0.084382132	0.065404125	0.040566742	0.031519897	0.027680444	0.024557114	0.014889847	0.18853654	0.136470109	0.074322484	0.050600078	0.034743562	0.025160698	0.011907272	sargasso
0.082549065	0.063157722	0.038249817	0.029828666	0.02588127	0.022894459	0.014770052	0.187376872	0.134792805	0.072461829	0.049125127	0.032990843	0.023570873	0.011813018	sargasso
0.082549065	0.063157722	0.038249817	0.029828666	0.02588127	0.022894459	0.014770052	0.187376872	0.134792805	0.072461829	0.049125127	0.032990843	0.023570873	0.011813018	sargasso
0.073690705	0.058724295	0.042571835	0.029024417	0.02814238	0.020393467	0.011746042	0.182013184	0.131655961	0.076024555	0.048482783	0.035218399	0.021182679	0.00942374	sargasso
0.075124733	0.051489361	0.022738662	0.014463335	0.009546014	0.007338177	0.004507056	0.17069681	0.116203636	0.054550931	0.032332767	0.015766673	0.008450554	0.003809191	sargasso
0	0.754757404	0.797961414	0.833492756	0.652931094	0.753127992	0.374742061	0	0.777353704	0.766244292	0.805057645	0.654367745	0.753770471	0.374815792	sargasso
0	0.744586289	0.795498848	0.829296172	0.676145196	0.702109933	0.414456606	0	0.767040193	0.763932467	0.801012695	0.677617371	0.7026968	0.4145239	sargasso
0.576483965	0.609929085	0.640501499	0.678505957	0.578375995	0.678958952	0.42503199	0.618926644	0.632815421	0.615719199	0.654978693	0.579846263	0.679525077	0.425097704	sargasso
0.249568701	0.262098849	0.29073447	0.307127088	0.429714769	0.437896729	0.254324198	0.334913731	0.311361969	0.295143157	0.30409044	0.431775779	0.438481599	0.254425883	sargasso
0.122653633	0.131822437	0.167399198	0.158791721	0.316673636	0.231443092	0.110519893	0.235407397	0.199454919	0.186434522	0.167314082	0.319622874	0.232373953	0.110669851	sargasso
0.075113505	0.079698429	0.111523025	0.081270449	0.157872126	0.10246022	0.04587321	0.199738979	0.156020328	0.137951747	0.096610799	0.162744895	0.103763469	0.046050612	sargasso
0.059995979	0.056654196	0.085047595	0.045925569	0.062349003	0.110892594	0.038961224	0.188369557	0.136896119	0.115081698	0.06451378	0.068741977	0.112166688	0.039141543	sargasso
0.061490323	0.056898672	0.086469181	0.044365745	0.033541601	0.033422507	0.006573547	0.189560205	0.137149215	0.116336048	0.063115634	0.040453415	0.034971837	0.006768974	sargasso
0.064128704	0.055929285	0.077839136	0.045391232	0.09519098	0.100860536	0.02237381	0.191281483	0.13619177	0.108839653	0.064004205	0.101019338	0.102165848	0.022561429	sargasso
0.061850801	0.053685557	0.078376628	0.037587479	0.029570745	0.020184245	0.004855207	0.189590767	0.134345889	0.109302722	0.05693521	0.036541492	0.021781553	0.005051066	sargasso
0.068307966	0.061879218	0.090317786	0.057695296	0.260150075	0.136700794	0.022572324	0.194365472	0.141081765	0.119576909	0.075157478	0.263686508	0.137890562	0.022759806	sargasso
0.147753879	0.147029668	0.17365095	0.158269629	0.326831728	0.309700549	0.1073182	0.254064798	0.211914778	0.191744909	0.166758448	0.329653561	0.310459524	0.107468501	sargasso
0.257970959	0.25803861	0.261646748	0.253633767	0.342711538	0.301760167	0.104970567	0.340632021	0.307132989	0.269080818	0.254441947	0.345369905	0.302528441	0.105120756	sargasso
0.291958004	0.294148833	0.295529276	0.290825814	0.349460095	0.29769659	0.115020059	0.368385524	0.338932931	0.299212158	0.288879484	0.352059156	0.298472404	0.115166292	sargasso
0.395272672	0.396456361	0.394043624	0.392369419	0.425596505	0.362657845	0.130214199	0.455336601	0.430902302	0.387778282	0.383514971	0.427634805	0.363323867	0.130354464	sargasso
0.42874226	0.42873174	0.42620492	0.427886605	0.453891098	0.407660037	0.133869812	0.484384179	0.460512459	0.417004138	0.416830003	0.455764621	0.408267587	0.134008631	sargasso
0	0.762041986	0.771340013	0.780165493	0.72658509	0.637063742	0.15297389	0	0.784663141	0.741151333	0.753677726	0.728182912	0.637597561	0.153103307	sargasso
0.068924621	0.065567479	0.098583728	0.064825408	0.521451235	0.452061176	0.075675793	0.189197078	0.140453517	0.125188828	0.080745324	0.522971511	0.452602893	0.075831443	sargasso
0.320671886	0.322825998	0.326618046	0.314685434	0.415899009	0.348956108	0.090241089	0.387958497	0.361833632	0.326307356	0.310747713	0.4178496	0.349599808	0.090388827	sargasso
0.040138584	0.044429529	0.083035566	0.063738033	0.36802578	0.382516533	0.110450856	0.161626562	0.119034432	0.110101663	0.078842603	0.370151043	0.38308233	0.110584557	sargasso
0.041594204	0.046204507	0.08600276	0.066786818	0.367002636	0.387090951	0.119392626	0.162689954	0.120491162	0.112670414	0.081621133	0.369134486	0.387651533	0.119523026	sargasso
0.035580028	0.038703144	0.07998281	0.056546606	0.399332047	0.408137709	0.109811299	0.15808019	0.114196792	0.107412845	0.072260261	0.40124625	0.408676118	0.109945059	sargasso
0.039225738	0.042649031	0.082216635	0.066016972	0.342707008	0.385132164	0.121502221	0.16073063	0.117420562	0.109331362	0.080889344	0.345014453	0.385693491	0.121631607	sargasso
0.034233958	0.038183633	0.08548905	0.056202792	0.43609497	0.417727858	0.093218371	0.157049999	0.113749385	0.112187356	0.071943663	0.43780756	0.418257952	0.09335833	sargasso
0.034837957	0.03906282	0.089943454	0.056511253	0.461022437	0.419483811	0.093583934	0.157520935	0.114490822	0.116062023	0.072228208	0.462620109	0.420012265	0.093723774	sargasso
0.033018421	0.036137015	0.082112685	0.050885405	0.435975134	0.404858202	0.096933715	0.156071082	0.11200837	0.109236196	0.067084245	0.4376854	0.405399412	0.097072162	sargasso
0.035903022	0.039483812	0.078059301	0.058522239	0.354013652	0.381965667	0.104436897	0.158123493	0.114716068	0.105691642	0.074032366	0.356231928	0.382530123	0.104572386	sargasso
0.035279151	0.039160125	0.080302685	0.05927404	0.368707746	0.385148674	0.110385276	0.157628849	0.114429317	0.107629716	0.074713662	0.370818347	0.385709375	0.11051853	sargasso
0.03260351	0.035956226	0.082412742	0.052325152	0.4278332	0.412296861	0.087183438	0.155617237	0.111765869	0.109456606	0.06837403	0.429580629	0.412830114	0.087325417	sargasso
0.036804605	0.040801276	0.08845038	0.060047105	0.427773565	0.411382616	0.092068121	0.158745006	0.11577484	0.114697754	0.075415455	0.429520845	0.411916584	0.092208207	sargasso
0.033847366	0.03668347	0.083597317	0.052621383	0.430087596	0.408932239	0.098448031	0.156554744	0.112374552	0.110487439	0.068645731	0.43182224	0.409468412	0.098585717	sargasso
0.034621414	0.037484188	0.081230886	0.053965721	0.393838853	0.392151743	0.099470884	0.157035768	0.112975493	0.108406655	0.069856256	0.395777822	0.392703891	0.099608041	sargasso
0.031901404	0.03448721	0.078634106	0.04915433	0.431199938	0.404623806	0.0944537	0.15499936	0.110489577	0.106151231	0.065468743	0.43292585	0.405163199	0.094592765	sargasso
0.031855319	0.03408825	0.076961108	0.047597539	0.445195764	0.41109705	0.087077454	0.154944867	0.110146567	0.104694448	0.064046726	0.446852684	0.411630303	0.087219313	sargasso
0.029015059	0.029858178	0.071072765	0.038419522	0.481443882	0.416808426	0.067003623	0.152720958	0.106579177	0.099559583	0.055668704	0.482948929	0.417335749	0.06715323	sargasso
0.030839289	0.033543225	0.078907385	0.045803491	0.476730764	0.412931263	0.077469178	0.154204279	0.109706052	0.106389672	0.062415376	0.478257179	0.413463056	0.077614799	sargasso
0.031560458	0.034088351	0.078977942	0.04699067	0.447650194	0.389460623	0.0786594	0.154756993	0.110167108	0.106455572	0.063499719	0.449296594	0.390015513	0.078804567	sargasso
0.030055974	0.032014266	0.080023989	0.043422513	0.487457603	0.411993414	0.067724481	0.153521553	0.108377762	0.107330948	0.060230356	0.488942891	0.412525207	0.067873836	sargasso
0.031291362	0.033822019	0.078739531	0.046687476	0.441826314	0.386945903	0.069451898	0.154442996	0.109873757	0.106216691	0.063205428	0.443496674	0.38750264	0.069600567	sargasso
0.03214569	0.034468088	0.077129327	0.047383398	0.423658073	0.368550599	0.0714783	0.155086592	0.110412911	0.104822144	0.063840762	0.425419778	0.369128436	0.071626157	sargasso
0.032156732	0.034082867	0.077967852	0.046564307	0.429846197	0.372463971	0.077158839	0.155097827	0.110096231	0.105550215	0.063094847	0.431574881	0.37303704	0.07730446	sargasso
0.031346697	0.033160258	0.077061638	0.045219429	0.434261471	0.381277889	0.069750883	0.154495135	0.109333761	0.104764394	0.06186958	0.435967118	0.381840616	0.06989944	sargasso
0.03101703	0.032717533	0.075645082	0.04360795	0.448071301	0.402202249	0.068051815	0.154115155	0.1088809	0.103498027	0.060379852	0.449708223	0.402742088	0.068200871	sargasso
0.030166423	0.031385265	0.073104419	0.041220069	0.4579449	0.40465191	0.067686416	0.153481483	0.107779287	0.101295233	0.05820464	0.459537774	0.405189395	0.067835622	sargasso
0.032025591	0.033207204	0.074943729	0.044008166	0.434502661	0.400272012	0.073328041	0.154771909	0.109224834	0.102863133	0.060729321	0.436201423	0.400813133	0.073474862	sargasso
0.030017508	0.030895641	0.071496561	0.040164195	0.458843708	0.403306633	0.066950828	0.1532657	0.107306965	0.09987209	0.057226084	0.460429877	0.403844595	0.067100182	sargasso
0.029946215	0.031572286	0.073949918	0.041167233	0.461507022	0.402142972	0.06565056	0.153227508	0.107875608	0.102005206	0.058142729	0.46308437	0.402682602	0.065800466	sargasso
0.031181691	0.032741703	0.075455897	0.044114027	0.450433642	0.366907299	0.071689919	0.154141054	0.108838394	0.103309117	0.060826309	0.452057928	0.367485613	0.071837388	sargasso
0.02987244	0.030779453	0.074547827	0.040891677	0.476374924	0.400658995	0.065010048	0.153066948	0.107152201	0.102493882	0.057874847	0.477890372	0.401199102	0.065160058	sargasso
0.031190855	0.033217467	0.077150062	0.044015221	0.448993415	0.385087103	0.068264373	0.154058114	0.109174341	0.10475339	0.060721863	0.4506208	0.385643333	0.068413079	sargasso
0.03231927	0.033931676	0.078444406	0.047556177	0.416182637	0.351451635	0.068563245	0.154904187	0.109768488	0.105877429	0.063949473	0.417974859	0.352048814	0.068711832	sargasso
0.03223151	0.034488227	0.074571118	0.047879804	0.336823136	0.265205592	0.047177471	0.154841661	0.110231049	0.102518335	0.064244874	0.339152813	0.265944541	0.047334816	sargasso
0.033233684	0.0365288	0.0770346	0.052688953	0.316372901	0.222135872	0.048505787	0.155596554	0.111925259	0.104656711	0.068630338	0.318872362	0.222965494	0.048662577	sargasso
0.034035552	0.037037916	0.079558648	0.051002581	0.379039526	0.306104273	0.062453039	0.156203106	0.112352341	0.106848665	0.067093968	0.381057858	0.306769222	0.062604107	sargasso
0.033176661	0.035592023	0.079018682	0.049204916	0.395727217	0.369889289	0.070484199	0.155457109	0.11108733	0.106350765	0.065438427	0.397635221	0.370461971	0.070631884	sargasso
0.033722136	0.036091156	0.082947545	0.048593834	0.425493777	0.371324301	0.068619661	0.155851915	0.111492775	0.109757669	0.064879425	0.427230746	0.371895075	0.068768084	sargasso
0.033647463	0.035910148	0.083402671	0.049278047	0.421827286	0.385368049	0.075055383	0.155801952	0.111346178	0.110156901	0.065504767	0.423585981	0.385923177	0.075201243	sargasso
0.033025619	0.034559578	0.079272747	0.045844551	0.417835653	0.381064445	0.070833884	0.155246615	0.110169269	0.106546052	0.062360581	0.419613451	0.381623685	0.070981301	sargasso
0.031850662	0.033463471	0.07856518	0.043924827	0.438696295	0.384609491	0.069771573	0.154353708	0.109251551	0.105927244	0.060608499	0.440365642	0.385164678	0.069919407	sargasso
0.031476799	0.03319123	0.078791901	0.043273631	0.442716211	0.389843822	0.064754099	0.153973326	0.108960815	0.106095672	0.059998836	0.444363952	0.390392631	0.064903796	sargasso
0.032227483	0.033377562	0.078679644	0.043256383	0.447515965	0.392949879	0.063924231	0.154519543	0.109106235	0.105994269	0.059980873	0.449141145	0.393495381	0.064074233	sargasso
0.031659987	0.032472737	0.076327555	0.041690089	0.454412907	0.392117828	0.062890686	0.153987795	0.108287595	0.103922464	0.058536317	0.45600456	0.392663389	0.063040964	sargasso
0.033070419	0.03418009	0.076261647	0.042666368	0.439206958	0.39062807	0.064446107	0.154970974	0.109656222	0.10384582	0.059414759	0.440865546	0.391174674	0.064595655	sargasso
0.033107154	0.034129895	0.077728018	0.044059101	0.439537346	0.397423595	0.065010332	0.15499562	0.109613016	0.105117194	0.060683403	0.441193908	0.397963077	0.065159649	sargasso
0.032951239	0.033361852	0.076282643	0.042278979	0.460978389	0.396839112	0.06471163	0.154881388	0.108978756	0.10386382	0.059061643	0.4625386	0.3973791	0.064861059	sargasso
0.034151029	0.035243683	0.077158302	0.045918234	0.417664886	0.385339439	0.067561187	0.155668497	0.110466711	0.104592778	0.062360745	0.419430286	0.385890722	0.067709312	sargasso
0.032879777	0.034139942	0.077034041	0.043168217	0.446766436	0.395166934	0.065171666	0.154709533	0.109546483	0.10448198	0.059852842	0.448385358	0.395707756	0.065320745	sargasso
0.032993723	0.034524795	0.077965401	0.04491888	0.441759199	0.363015562	0.066233613	0.154851928	0.109902501	0.105305985	0.061457429	0.443400264	0.363592744	0.066382326	sargasso
0.032998689	0.034440745	0.076226935	0.043285642	0.432880282	0.388928503	0.067158103	0.154718578	0.109744407	0.103759021	0.059947055	0.434562415	0.389475048	0.067306273	sargasso
0.032435589	0.033695754	0.074174061	0.04150385	0.44853583	0.394809783	0.06224665	0.154298738	0.109127946	0.101978064	0.058323491	0.450143337	0.395350188	0.062396802	sargasso
0.032210466	0.034293164	0.073815338	0.042634808	0.433594614	0.367904037	0.064526938	0.154146478	0.109632336	0.101673558	0.059357058	0.435274631	0.368474752	0.06467618	sargasso
0.033936244	0.036259104	0.077740334	0.04706708	0.423186064	0.359246165	0.068110444	0.155431643	0.111258619	0.105077848	0.063396245	0.424918741	0.359827548	0.068258241	sargasso
0.036524557	0.038890224	0.071721219	0.050738744	0.322850674	0.297638386	0.058919393	0.157373071	0.113444157	0.099858575	0.066745117	0.325269669	0.298311681	0.059070908	sargasso
0.033358637	0.03540168	0.075678937	0.043906424	0.440013558	0.377119154	0.064655058	0.154890046	0.11047744	0.103257991	0.060497653	0.441658705	0.377678066	0.064804092	sargasso
0.03574178	0.038040116	0.081245095	0.05049105	0.393507689	0.36792466	0.071418263	0.156590104	0.112612247	0.108066902	0.066487759	0.395404726	0.368493736	0.071564473	sargasso
0.034043539	0.035826664	0.077247947	0.045017097	0.430028737	0.372051984	0.069626778	0.155316472	0.110774972	0.104595229	0.061496295	0.431719571	0.372616023	0.069773704	sargasso
0.040738709	0.044324037	0.085064605	0.059364706	0.370537072	0.361434102	0.071545832	0.160239562	0.117768981	0.111359127	0.074569084	0.372579902	0.362010062	0.071691871	sargasso
0.088196188	0.070062853	0.044906553	0.03434141	0.032715417	0.038970713	0.036630694	0.216022372	0.153067753	0.083464615	0.055579461	0.040128678	0.039418563	0.030742744	sargasso
0.046121713	0.04699906	0.069432192	0.051871154	0.298683017	0.213590533	0.040545963	0.140234828	0.104678094	0.090330757	0.063676693	0.299886703	0.214123562	0.040670276	sargasso
0.109603353	0.128793225	0.160199612	0.169998601	0.2912018	0.304461122	0.194791839	0.188139617	0.17312333	0.169260204	0.171727896	0.292472303	0.304804683	0.194858834	sargasso
0.118197635	0.139056295	0.169278055	0.175935835	0.281602949	0.304944307	0.216438681	0.194756851	0.181846559	0.177224979	0.177192315	0.282975584	0.305286884	0.216499195	sargasso
0.082232662	0.092323735	0.118626237	0.111212038	0.293532312	0.237813607	0.09359283	0.167344019	0.142413676	0.13297154	0.117811836	0.294790506	0.238290101	0.09369529	sargasso
0.17113708	0.201484367	0.225071475	0.182156265	0.177118376	0.171106905	0.160508767	0.234174877	0.23248069	0.224267542	0.182430491	0.179521233	0.166918278	0.135228589	sargasso
0.155520648	0.183055624	0.210171565	0.181102559	0.197715119	0.170388356	0.131347835	0.223912776	0.219645277	0.213324502	0.182001203	0.200051621	0.171033338	0.131436422	sargasso
0.15964216	0.185644016	0.215954855	0.194699869	0.231409401	0.184923828	0.141592696	0.226966888	0.221767157	0.218385145	0.194502383	0.233329996	0.185528293	0.141677395	sargasso
0.152312487	0.175619796	0.222377449	0.190781921	0.183159873	0.169359833	0.136550218	0.221327558	0.213189021	0.224081963	0.190896332	0.185677052	0.170006394	0.136636794	sargasso
0.156590104	0.179572314	0.223156676	0.198902145	0.202824131	0.179599941	0.121405654	0.224640161	0.216567904	0.22475411	0.19837293	0.205088079	0.180218652	0.121497683	sargasso
0.161883563	0.186397299	0.240316242	0.204840496	0.190774575	0.18188937	0.146284863	0.228847906	0.222481519	0.23997885	0.203860343	0.193192616	0.182502449	0.146368042	sargasso
0.148680434	0.170048743	0.215533108	0.193773717	0.189314127	0.172636941	0.139002308	0.218330905	0.208300442	0.217965201	0.193621352	0.191742465	0.173272699	0.139087811	sargasso
0.051104054	0.051915538	0.082919538	0.073399566	0.281873018	0.221742049	0.057602003	0.143670827	0.108569197	0.101894341	0.083231688	0.283219397	0.222251296	0.057718661	sargasso
0.033688981	0.030788343	0.050399076	0.033653304	0.334857196	0.314166486	0.061332446	0.130470663	0.090971485	0.073747084	0.047024067	0.335690647	0.314485133	0.061447185	sargasso
0.055712402	0.060676642	0.085886471	0.066008322	0.337813377	0.289943516	0.056185275	0.146863341	0.115674213	0.10436739	0.076446027	0.338620633	0.290305018	0.056302164	sargasso
0.04326446	0.043665748	0.06538149	0.046197526	0.338178486	0.302198172	0.048298493	0.137535378	0.101560622	0.086638197	0.058412671	0.338979542	0.302536666	0.048418678	sargasso
0.042439114	0.040818978	0.060318224	0.046042319	0.304088563	0.313030988	0.088126034	0.136860713	0.099171571	0.082252674	0.058260813	0.305188507	0.313349545	0.088229746	sargasso
0.143306598	0.143624902	0.155853823	0.152074531	0.312989593	0.292244494	0.122803077	0.21297659	0.184953555	0.16496928	0.154969037	0.313949347	0.292588264	0.122892708	sargasso
0.233382672	0.231319726	0.234573275	0.240010217	0.337573439	0.33016482	0.110581428	0.28330636	0.259849489	0.233815789	0.235701621	0.338238895	0.330426872	0.110674724	sargasso
0.060457192	0.06203974	0.081216335	0.065889373	0.316402048	0.294789642	0.04963981	0.149165675	0.116013788	0.099790983	0.076054074	0.317217469	0.295106024	0.049757842	sargasso
0.076467566	0.072652355	0.083798982	0.075824775	0.277255028	0.276482552	0.100799829	0.160709143	0.124564447	0.101756215	0.084938772	0.278349191	0.276810855	0.10089568	sargasso
0.112918764	0.109909877	0.121887974	0.111695111	0.296321005	0.29692477	0.099704802	0.1880344	0.155473739	0.13455978	0.117535859	0.297207057	0.297210395	0.099801086	sargasso
0.069930643	0.065557256	0.083044961	0.06495396	0.321958333	0.284184545	0.082506165	0.155800492	0.118682332	0.101094283	0.07507202	0.322582632	0.284496129	0.082609549	sargasso
0.070634969	0.064188167	0.077884018	0.060765605	0.295088947	0.297848672	0.085008368	0.156318322	0.117552459	0.096659876	0.071274079	0.295984715	0.298131734	0.085110702	sargasso
0.065207399	0.057640791	0.074866809	0.056346133	0.342275381	0.300722867	0.077698164	0.152266711	0.112149552	0.094064392	0.067266494	0.342703909	0.301000088	0.077803545	sargasso
0.087520994	0.079722442	0.092324279	0.065829359	0.325404853	0.296536058	0.050646618	0.168868169	0.130350232	0.109052248	0.075857684	0.325991601	0.296821505	0.050763838	sargasso
0.063609026	0.056809198	0.075021774	0.04955212	0.334278464	0.290558428	0.059692614	0.151050717	0.111446723	0.094184317	0.061108783	0.334777147	0.290855318	0.059805773	sargasso
0.068829902	0.061384186	0.078383222	0.060265165	0.328996211	0.306932479	0.072698072	0.154922113	0.115209505	0.097068064	0.070810243	0.329544663	0.307196677	0.072805576	sargasso
0.147579312	0.144994885	0.156913698	0.144006461	0.350803554	0.280926108	0.088379495	0.214335755	0.184839502	0.164865032	0.146969676	0.35114935	0.281242907	0.088480331	sargasso
0.083817199	0.076120481	0.089030765	0.069263376	0.321891546	0.280003667	0.064293794	0.166074619	0.127357706	0.106209703	0.078965276	0.322507203	0.280322284	0.064404927	sargasso
0.079062581	0.071868047	0.089698173	0.07523445	0.353623807	0.296786308	0.083861604	0.16259864	0.123892166	0.106800772	0.084390678	0.353946239	0.297070831	0.083964445	sargasso
0.05990582	0.052189525	0.069708422	0.050668977	0.324337304	0.295083642	0.058748323	0.148378059	0.107698172	0.089647323	0.062129691	0.324930906	0.295371443	0.058862004	sargasso
0.076548576	0.067643918	0.081922732	0.060605559	0.287720144	0.280273795	0.060934171	0.160695836	0.120390378	0.100110605	0.07112252	0.288688391	0.280591816	0.061046857	sargasso
0.201634929	0.200512782	0.210598812	0.198004067	0.352184385	0.267876148	0.099947974	0.256315619	0.232037321	0.211698085	0.196382493	0.352515131	0.26822111	0.100044087	sargasso
0.057271436	0.047475468	0.063455321	0.048520867	0.344939262	0.305265248	0.080986746	0.146392494	0.103809372	0.084279306	0.060178198	0.34533456	0.305532008	0.081090741	sargasso
0.125775486	0.122324005	0.137320369	0.104693718	0.372629017	0.299129188	0.053172104	0.197681367	0.165788323	0.14785786	0.111137919	0.372782946	0.299407929	0.053288195	sargasso
0.07699132	0.069526322	0.085462451	0.079177909	0.369688272	0.335000992	0.11555434	0.160996452	0.121923707	0.103140675	0.087956883	0.369866014	0.335212559	0.115644105	sargasso
0.055904765	0.047523715	0.061255317	0.044740893	0.276417911	0.262433171	0.048018362	0.145381272	0.103847779	0.082396179	0.056757849	0.27750808	0.262789667	0.048136778	sargasso
0.074213982	0.065928839	0.074910052	0.0566363	0.213021085	0.196465209	0.039197844	0.158941552	0.118966907	0.094089843	0.06752453	0.214884222	0.196986079	0.039320279	sargasso
0.093234569	0.08684583	0.101288639	0.088391572	0.266592324	0.225909069	0.080623232	0.173140272	0.136247844	0.116751656	0.096322998	0.267793447	0.226352662	0.080727361	sargasso
0.049055047	0.04220584	0.060553376	0.041655283	0.266222537	0.235617071	0.051778577	0.140429705	0.099556446	0.081820875	0.053981673	0.267430514	0.236037239	0.051895443	sargasso
0.045642905	0.038273588	0.053937301	0.038287621	0.239971086	0.216314673	0.040190961	0.137917876	0.096339889	0.076164328	0.050936136	0.241492257	0.216783345	0.040313073	sargasso
0.04320218	0.036502413	0.053920496	0.035973612	0.252293795	0.208779439	0.038418379	0.136131272	0.094896518	0.07615158	0.048845466	0.253665	0.20926781	0.038541306	sargasso
0.045574915	0.038436595	0.057429057	0.036802791	0.341513604	0.270175278	0.050356492	0.137840331	0.096456587	0.079137787	0.049589012	0.341934323	0.270514131	0.050473951	sargasso
0.056531861	0.049737163	0.067185618	0.044752263	0.326873928	0.261024565	0.039413907	0.14589335	0.10569603	0.087480314	0.056774873	0.327432573	0.261383742	0.03953632	sargasso
0.041365333	0.03345694	0.050580356	0.029183121	0.330715388	0.291863382	0.03670831	0.134712428	0.09236753	0.073273398	0.042697825	0.331234157	0.292155325	0.036831941	sargasso
0.041365333	0.03345694	0.050580356	0.029183121	0.330715388	0.291863382	0.03670831	0.134712428	0.09236753	0.073273398	0.042697825	0.331234157	0.292155325	0.036831941	sargasso
0.042468127	0.03433707	0.052899625	0.030277872	0.349743694	0.281705141	0.035129339	0.135509118	0.093078002	0.075250395	0.043684732	0.350085288	0.282018214	0.035253681	sargasso
0.0429512	0.035345174	0.05373513	0.032141384	0.320643038	0.277840018	0.038830109	0.135864079	0.093901306	0.075964168	0.04536818	0.321258813	0.278161258	0.038952745	sargasso
0.046614662	0.039630145	0.057714857	0.038186938	0.271145731	0.228965849	0.038476121	0.138553679	0.09740112	0.079364635	0.050831281	0.272288531	0.229400814	0.038598925	sargasso
0.048941892	0.041400842	0.060118962	0.036756855	0.352248847	0.289650857	0.048961282	0.140235558	0.098831609	0.081408717	0.049533725	0.352562398	0.289946228	0.049079277	sargasso
0.067492485	0.060094401	0.07454785	0.057375502	0.24370034	0.207619697	0.040337786	0.154028907	0.114220232	0.093790397	0.06820178	0.245170176	0.208110273	0.040459845	sargasso
0.079417266	0.082035325	0.112763815	0.088342726	0.20067881	0.177452222	0.052111391	0.162888467	0.132310405	0.12663804	0.096279763	0.202705115	0.178026229	0.052228127	sargasso
0.096432552	0.099564031	0.121784523	0.10834948	0.118374355	0.113217406	0.070547327	0.175599098	0.146842867	0.134419635	0.114461221	0.121623047	0.113990553	0.070655897	sargasso
0.081035264	0.074960887	0.09419515	0.081678025	0.303423971	0.212656036	0.078710422	0.164076537	0.126456901	0.110643603	0.090225019	0.304210544	0.213132709	0.07881546	sargasso
0.099413805	0.094897397	0.105337761	0.083812654	0.21729809	0.16559194	0.047185943	0.177810803	0.142951071	0.120227233	0.092161097	0.21909982	0.166200072	0.047304876	sargasso
0.081035264	0.074960887	0.09419515	0.081678025	0.303423971	0.212656036	0.078710422	0.164076537	0.126456901	0.110643603	0.090225019	0.304210544	0.213132709	0.07881546	sargasso
0.06202497	0.054056425	0.070259504	0.050098669	0.302356929	0.26363498	0.048338588	0.14994821	0.109243155	0.090100162	0.0616078	0.303151339	0.263986319	0.048456974	sargasso
0.06202497	0.054056425	0.070259504	0.050098669	0.302356929	0.26363498	0.048338588	0.14994821	0.109243155	0.090100162	0.0616078	0.303151339	0.263986319	0.048456974	sargasso
0.057589177	0.049807932	0.068841919	0.044474632	0.327795714	0.279075503	0.047242086	0.146684527	0.105767906	0.088889413	0.056522891	0.328332335	0.279392689	0.047360975	sargasso
0.079850748	0.073535189	0.090636775	0.074862234	0.349389791	0.286999285	0.076927751	0.163139537	0.125247136	0.107562877	0.084030315	0.349720687	0.287299067	0.077033497	sargasso
0.049785536	0.041282877	0.060666561	0.037723072	0.349799275	0.291748732	0.041932087	0.140894741	0.098765701	0.081880718	0.050411854	0.3501257	0.292038441	0.042053346	sargasso
0.072613731	0.065621078	0.081829414	0.060400411	0.295262009	0.256961226	0.042958893	0.157748654	0.118719555	0.099999294	0.070924252	0.296127379	0.25732702	0.043079689	sargasso
0.068044804	0.061504431	0.080806576	0.055515692	0.361611247	0.304047465	0.058040272	0.154335871	0.115318418	0.099110894	0.066496901	0.361829013	0.304311574	0.058154222	sargasso
0.051175226	0.043639366	0.064227179	0.040282566	0.336186856	0.279170215	0.04665504	0.141898155	0.100681767	0.084916413	0.052721262	0.336634934	0.279485703	0.046774127	sargasso
0.04245564	0.035664089	0.055977892	0.032631095	0.354418814	0.286862254	0.040282175	0.135599881	0.094235085	0.077894635	0.045824714	0.35470137	0.287162036	0.040404323	sargasso
0.04245564	0.035664089	0.055977892	0.032631095	0.354418814	0.286862254	0.040282175	0.135599881	0.094235085	0.077894635	0.045824714	0.35470137	0.287162036	0.040404323	sargasso
0.05084835	0.044887293	0.064655393	0.041242167	0.357583314	0.287484318	0.042048477	0.141732216	0.101752222	0.085299112	0.053599458	0.357833326	0.287781954	0.042169791	sargasso
0.044906992	0.038479302	0.057459716	0.035328995	0.322755218	0.266081274	0.041726895	0.137383372	0.096525624	0.079153247	0.04825877	0.323331147	0.266425461	0.041848376	sargasso
0.044906992	0.038479302	0.057459716	0.035328995	0.322755218	0.266081274	0.041726895	0.137383372	0.096525624	0.079153247	0.04825877	0.323331147	0.266425461	0.041848376	sargasso
0.039897613	0.033085607	0.049727716	0.027413607	0.316236019	0.230470434	0.027028246	0.133691669	0.092113532	0.072544977	0.041107815	0.316874295	0.230899081	0.027156534	sargasso
0.044934541	0.037793905	0.053997636	0.034054819	0.288647681	0.232278168	0.032590717	0.137376234	0.095950492	0.076187149	0.047103107	0.289576471	0.232702166	0.03271639	sargasso
0.044934541	0.037793905	0.053997636	0.034054819	0.288647681	0.232278168	0.032590717	0.137376234	0.095950492	0.076187149	0.047103107	0.289576471	0.232702166	0.03271639	sargasso
0.038720727	0.031868499	0.041611869	0.026230292	0.186022684	0.176540568	0.022011071	0.132836968	0.091126285	0.065629154	0.040040921	0.188239932	0.177114964	0.022141743	sargasso
0.032934561	0.026673151	0.027017457	0.018844021	0.075403303	0.080349289	0.012879333	0.128589436	0.08688467	0.05320463	0.033373762	0.079368502	0.081234887	0.013014356	sargasso
0.014947165	0.012419864	0.016000584	0.010397881	0.068045661	0.060445219	0.007478177	0.115522206	0.075316779	0.043849856	0.025759323	0.072140045	0.061403401	0.007615808	sargasso
0.001732224	0.002827181	0.008935908	0.006109037	0.051318068	0.03716455	0.004102173	0.106001124	0.06756866	0.037864532	0.021897569	0.055713776	0.038211435	0.004241472	sargasso
0.027115837	0.0284853	0.032982342	0.026349938	0.046182983	0.026726926	0.005226605	0.124441221	0.088415846	0.058300398	0.04015857	0.050677232	0.027815863	0.00536549	sargasso
0.231402352	0.218806267	0.197245821	0.189566657	0.185807675	0.158575788	0.130804613	0.278411657	0.247368097	0.201184228	0.189497471	0.188128456	0.154879346	0.110519819	sargasso
0.064672112	0.084146976	0.095120452	0.034181666	0.030190088	0.028665835	0.022606371	0.159522742	0.138462439	0.11308527	0.048850305	0.035555489	0.028933452	0.018726591	sargasso
0.062740214	0.07623703	0.090606026	0.044794951	0.04404591	0.033441387	0.02472261	0.158221558	0.132280424	0.109323025	0.058329083	0.049119256	0.033536948	0.020463435	sargasso
0.059589893	0.06912668	0.083877049	0.048413157	0.068427928	0.036934994	0.025428239	0.156065926	0.126705185	0.103711657	0.061556142	0.072982982	0.036904823	0.021043502	sargasso
0.071501538	0.097460628	0.114106454	0.037135489	0.029418485	0.029141208	0.02303529	0.164100289	0.148845792	0.128887713	0.051478729	0.0347973	0.029390892	0.01907886	sargasso
0.061605103	0.076029167	0.085554026	0.03510718	0.030522171	0.029474193	0.024168408	0.157318115	0.132029623	0.105082184	0.049654514	0.035872359	0.029711744	0.020014662	sargasso
0.052804731	0.047443628	0.038289655	0.030779805	0.028686153	0.026936412	0.023185508	0.151358157	0.10965801	0.0656977	0.045790091	0.034074388	0.027265312	0.019208917	sargasso
0.052861981	0.048057593	0.039603829	0.031361096	0.029240744	0.027631627	0.023343462	0.151447564	0.110175647	0.066809826	0.046319243	0.03462125	0.027935633	0.019335529	sargasso
0.053029966	0.047601979	0.038610507	0.030781675	0.028649336	0.027558414	0.023108734	0.151542962	0.109807022	0.065976262	0.045798652	0.03404133	0.027864732	0.019142175	sargasso
0.053582199	0.048720039	0.040417861	0.032286867	0.030061219	0.02887702	0.024245193	0.151956737	0.110712208	0.067495771	0.047150966	0.035426807	0.029135773	0.020073138	sargasso
0.05306638	0.047898218	0.039757971	0.031892765	0.029677283	0.030200867	0.025498975	0.151587173	0.110056408	0.066939838	0.046795733	0.035049923	0.030411795	0.021104185	sargasso
0.052208558	0.048229944	0.041459139	0.032941803	0.030795079	0.029940262	0.0254621	0.151040494	0.110343471	0.068369083	0.047739789	0.036147274	0.030160088	0.021069458	sargasso
0.051083088	0.061994888	0.074947186	0.035403885	0.028336318	0.027207794	0.021352747	0.150496408	0.121259414	0.096321546	0.049977247	0.03375629	0.027526038	0.017679401	sargasso
0.061005171	0.0563775	0.039827693	0.030341486	0.028237799	0.028730409	0.023273217	0.157332912	0.116965249	0.067128479	0.045491662	0.03367449	0.0289934	0.019243713	sargasso
0.064956672	0.066425458	0.044894166	0.032055803	0.030537603	0.03074708	0.024920996	0.160037488	0.124838993	0.071356215	0.047029134	0.035928741	0.030936813	0.020592857	sargasso
0.064956672	0.066425458	0.044894166	0.032055803	0.030537603	0.03074708	0.024920996	0.160037488	0.124838993	0.071356215	0.047029134	0.035928741	0.030936813	0.020592857	sargasso
0.069415614	0.071680471	0.053327564	0.033012778	0.031269584	0.032139126	0.025314482	0.163079098	0.128963634	0.078381851	0.047889858	0.036648229	0.032278102	0.020912165	sargasso
0.11611747	0.106261358	0.089027531	0.077568159	0.080471545	0.053691238	0.04577256	0.195320606	0.156478018	0.108297251	0.087761782	0.08485797	0.053040951	0.037614901	sargasso
0.102156349	0.085358113	0.063179158	0.055696469	0.065756455	0.064084999	0.035197664	0.186787844	0.140881166	0.087155029	0.068462223	0.070537552	0.063031837	0.028856948	sargasso
0.089465261	0.080465965	0.067997359	0.059741296	0.071520351	0.069613248	0.038730223	0.179061353	0.137663379	0.091407947	0.072214514	0.076237582	0.068339989	0.031669553	sargasso
0.061038937	0.048445318	0.028320797	0.021593548	0.021010671	0.021404224	0.014964778	0.163125545	0.115261704	0.059890911	0.039102744	0.027143698	0.021984383	0.012219638	sargasso
0.065425791	0.051710613	0.029812124	0.023367088	0.022591718	0.020965593	0.015081975	0.165995434	0.117759362	0.061113097	0.040670946	0.028688369	0.02156318	0.012314464	sargasso
0.065425791	0.051710613	0.029812124	0.023367088	0.022591718	0.020965593	0.015081975	0.165995434	0.117759362	0.061113097	0.040670946	0.028688369	0.02156318	0.012314464	sargasso
0.06598112	0.058279805	0.045468755	0.034231946	0.053345408	0.035648581	0.020013958	0.166471347	0.122880235	0.074002944	0.050306022	0.058744922	0.035666551	0.016290311	sargasso
0.080252737	0.070586115	0.054192014	0.051095437	0.055308864	0.044576813	0.035312902	0.175825566	0.132305115	0.081157617	0.06521903	0.060663007	0.044241924	0.028635314	sargasso
0.094963677	0.083430342	0.064458326	0.061898459	0.065414272	0.052518148	0.047927424	0.185471326	0.142144307	0.089579456	0.07477285	0.070536047	0.05186956	0.038814742	sargasso
0.094963677	0.083430342	0.064458326	0.061898459	0.065414272	0.052518148	0.047927424	0.185471326	0.142144307	0.089579456	0.07477285	0.070536047	0.05186956	0.038814742	sargasso
0.094963677	0.083430342	0.064458326	0.061898459	0.065414272	0.052518148	0.047927424	0.185471326	0.142144307	0.089579456	0.07477285	0.070536047	0.05186956	0.038814742	sargasso
0.065620333	0.050092887	0.027868751	0.022081433	0.021171015	0.030143766	0.025452966	0.16619578	0.11658404	0.059555821	0.039557602	0.027309814	0.030379742	0.020679986	sargasso
0.057175186	0.045994949	0.028658304	0.021732079	0.027333898	0.020700272	0.013271322	0.160834342	0.113574564	0.060269281	0.039287016	0.033344854	0.021311505	0.010847351	sargasso
0.060370464	0.048080184	0.027452642	0.020243518	0.019980725	0.019352082	0.012719074	0.162915617	0.115163937	0.059277389	0.037969522	0.026160683	0.020016717	0.010402004	sargasso
0.061208807	0.048620198	0.0273706	0.02057158	0.020008689	0.019350899	0.01307303	0.163454294	0.115571745	0.059208419	0.038259085	0.026187947	0.020015681	0.010687746	sargasso
0.061208807	0.048620198	0.0273706	0.02057158	0.020008689	0.019350899	0.01307303	0.163454294	0.115571745	0.059208419	0.038259085	0.026187947	0.020015681	0.010687746	sargasso
0.04858062	0.042890046	0.037989609	0.02738292	0.084469974	0.056618582	0.01934641	0.155275837	0.111261956	0.067957744	0.044305846	0.089172907	0.055807184	0.01574371	sargasso
0.052942153	0.044946697	0.034298033	0.026015982	0.050929349	0.03290059	0.016664332	0.158129558	0.112834841	0.064930379	0.043097753	0.056405582	0.033029456	0.013580938	sargasso
0.056653429	0.046266921	0.031150557	0.024237229	0.032911956	0.0287455	0.019541901	0.160555497	0.113842636	0.062348805	0.041525286	0.038803663	0.02903923	0.015901916	sargasso
0.065346822	0.053653885	0.036226429	0.027612839	0.03165267	0.024810921	0.017372716	0.166241318	0.119492665	0.066508688	0.044508666	0.037573162	0.025260627	0.014152706	sargasso
0.065346822	0.053653885	0.036226429	0.027612839	0.03165267	0.024810921	0.017372716	0.166241318	0.119492665	0.066508688	0.044508666	0.037573162	0.025260627	0.014152706	sargasso
0.066157408	0.053298917	0.031245764	0.024932083	0.025236225	0.028379411	0.022931362	0.166761979	0.119215138	0.062422611	0.042138077	0.031304583	0.028687879	0.018636085	sargasso
0.071160302	0.056542579	0.034044635	0.02689464	0.026637318	0.021384094	0.017213857	0.170117721	0.121749923	0.064742267	0.043886915	0.032678097	0.021970715	0.014024767	sargasso
0.072504342	0.057041191	0.034232378	0.027976843	0.027133491	0.028959472	0.026557447	0.170988798	0.122126542	0.0648949	0.044843394	0.033162829	0.029246125	0.021560771	sargasso
0.069058344	0.053456284	0.030244501	0.023123637	0.021686155	0.019087892	0.015319794	0.168713391	0.119371779	0.06162142	0.040551204	0.027840756	0.019765625	0.012497615	sargasso
0.066720136	0.052760977	0.031365935	0.024161953	0.023810785	0.024439082	0.018635703	0.167291507	0.118925072	0.062584929	0.041495506	0.02992644	0.024905618	0.015167298	sargasso
0.066720136	0.052760977	0.031365935	0.024161953	0.023810785	0.024439082	0.018635703	0.167291507	0.118925072	0.062584929	0.041495506	0.02992644	0.024905618	0.015167298	sargasso
0.068581998	0.053721886	0.030772919	0.023965882	0.023106404	0.023490619	0.018082287	0.168500707	0.119655102	0.062097184	0.04132174	0.029238285	0.023994904	0.014721377	sargasso
0.059708074	0.051030133	0.040709939	0.031193253	0.055771664	0.035105594	0.018520473	0.162808374	0.117687777	0.070289671	0.047738243	0.06115951	0.035149269	0.015069578	sargasso
0.067672826	0.058271006	0.046536539	0.033997174	0.047631282	0.032555971	0.022543522	0.168010265	0.123221815	0.075062625	0.050215356	0.053207058	0.03270106	0.018312398	sargasso
0.067672826	0.058271006	0.046536539	0.033997174	0.047631282	0.032555971	0.022543522	0.168010265	0.123221815	0.075062625	0.050215356	0.053207058	0.03270106	0.018312398	sargasso
0.074751161	0.06427823	0.049411997	0.04209955	0.044817418	0.043589093	0.036583111	0.17263639	0.12781477	0.077418312	0.057376344	0.05045829	0.043296076	0.029628953	sargasso
0.071506307	0.059087586	0.039619341	0.032439325	0.032370873	0.030294225	0.025024964	0.170500576	0.123836413	0.069390416	0.048837837	0.038299423	0.030529512	0.020313229	sargasso
0.076794468	0.062635958	0.040837891	0.033541538	0.032400325	0.026907317	0.021632912	0.173950806	0.126545072	0.070386805	0.049811121	0.038328025	0.027277226	0.017579366	sargasso
0.073550969	0.058479816	0.03551339	0.030403502	0.029703934	0.023592509	0.020369809	0.171877608	0.123395815	0.066037625	0.04704573	0.035696547	0.024094881	0.016562115	sargasso
0.073550969	0.058479816	0.03551339	0.030403502	0.029703934	0.023592509	0.020369809	0.171877608	0.123395815	0.066037625	0.04704573	0.035696547	0.024094881	0.016562115	sargasso
0.0698976	0.057361361	0.039615389	0.03158297	0.038588192	0.028030107	0.020767089	0.16958262	0.122617878	0.069440052	0.048112825	0.044385027	0.028356954	0.016877407	sargasso
0.069844835	0.054322477	0.031771872	0.024210539	0.02289642	0.026063701	0.022226127	0.169534579	0.12028525	0.063010149	0.041596688	0.02905618	0.026468825	0.018053424	sargasso
0.069844835	0.054322477	0.031771872	0.024210539	0.02289642	0.026063701	0.022226127	0.169534579	0.12028525	0.063010149	0.041596688	0.02905618	0.026468825	0.018053424	sargasso
0.075181887	0.05918679	0.036120694	0.027602972	0.026524898	0.030795572	0.027982645	0.173018724	0.124002352	0.066572651	0.0445944	0.032600734	0.031012734	0.022692753	sargasso
0.075181887	0.05918679	0.036120694	0.027602972	0.026524898	0.030795572	0.027982645	0.173018724	0.124002352	0.066572651	0.0445944	0.032600734	0.031012734	0.022692753	sargasso
0.065684855	0.053176869	0.034178171	0.02435552	0.023583096	0.022636019	0.014734641	0.166921109	0.119496137	0.065027446	0.041753016	0.029737977	0.02317851	0.012012581	sargasso
0.067648008	0.051868588	0.029308833	0.022016287	0.020273857	0.020304527	0.014575801	0.168195859	0.118490614	0.06103719	0.039685909	0.026505474	0.020939996	0.011884855	sargasso
0.067648008	0.051868588	0.029308833	0.022016287	0.020273857	0.020304527	0.014575801	0.168195859	0.118490614	0.06103719	0.039685909	0.026505474	0.020939996	0.011884855	sargasso
0.067648008	0.051868588	0.029308833	0.022016287	0.020273857	0.020304527	0.014575801	0.168195859	0.118490614	0.06103719	0.039685909	0.026505474	0.020939996	0.011884855	sargasso
0.068223052	0.052201454	0.028655622	0.021545004	0.019571515	0.021105424	0.016153416	0.168558881	0.118738025	0.060499687	0.039268609	0.025819249	0.021709079	0.013155961	sargasso
0.064620584	0.053535264	0.037539683	0.028283924	0.026758656	0.026271846	0.018642474	0.166311488	0.119842283	0.067819498	0.045248225	0.032849707	0.026670422	0.015156409	sargasso
0.068733625	0.053667277	0.031098444	0.023222376	0.021191189	0.018842811	0.015011916	0.169077769	0.119994536	0.06256891	0.040790711	0.02741624	0.019538671	0.012232535	sargasso
0.070488699	0.053965557	0.029942943	0.022869417	0.02040118	0.019570844	0.015998004	0.170210809	0.120214634	0.061619859	0.040477838	0.026644351	0.020237729	0.013026854	sargasso
0.066133335	0.054526623	0.036576182	0.025698047	0.023812136	0.021460583	0.014620271	0.167472586	0.120727748	0.06709446	0.04300243	0.029986136	0.022053031	0.011913592	sargasso
0.069347322	0.054799039	0.032623887	0.024184212	0.021937666	0.021022467	0.015763527	0.169562086	0.120930448	0.063856997	0.041664951	0.02815523	0.021632535	0.012834256	sargasso
0.069347322	0.054799039	0.032623887	0.024184212	0.021937666	0.021022467	0.015763527	0.169562086	0.120930448	0.063856997	0.041664951	0.02815523	0.021632535	0.012834256	sargasso
0.069347322	0.054799039	0.032623887	0.024184212	0.021937666	0.021022467	0.015763527	0.169562086	0.120930448	0.063856997	0.041664951	0.02815523	0.021632535	0.012834256	sargasso
0.072439723	0.056238614	0.032770619	0.024586715	0.02220119	0.020221561	0.015329246	0.171569556	0.122023493	0.06397479	0.042019594	0.028412487	0.020863689	0.012484807	sargasso
0.07758078	0.060231466	0.036552161	0.028933527	0.026413534	0.022367865	0.017656025	0.174917728	0.12506932	0.067069471	0.045858562	0.032526925	0.022924427	0.014358386	sargasso
0.07758078	0.060231466	0.036552161	0.028933527	0.026413534	0.022367865	0.017656025	0.174917728	0.12506932	0.067069471	0.045858562	0.032526925	0.022924427	0.014358386	sargasso
0.110102907	0.097451158	0.07923951	0.07013838	0.069851816	0.048861723	0.040864311	0.196250245	0.153582036	0.102052033	0.082272388	0.074964367	0.048360027	0.033033632	sargasso
0.110102907	0.097451158	0.07923951	0.07013838	0.069851816	0.048861723	0.040864311	0.196250245	0.153582036	0.102052033	0.082272388	0.074964367	0.048360027	0.033033632	sargasso
0.129238158	0.117049843	0.09793058	0.090692021	0.090738744	0.074117243	0.066511124	0.208736643	0.168550551	0.117350817	0.100423746	0.095365368	0.072606236	0.053676922	sargasso
[truncated: 2,516 more rows]
